# Supplementary material for: Aging-Dependent Genetic Effects Associated to ADHD Predict Longitudinal Changes of Ventricular Volumes in Adulthood
Source: Front Psychiatry. 2020 Jun 29;11:574. doi: 10.3389/fpsyt.2020.00574 (PMC7344235; doi:10.3389/fpsyt.2020.00574)
Supplement: Supplementary file 1 [file DataSheet_1.zip]

Archive with 11 entries (10 files):
- Tables_manuscript/
- Tables_manuscript/ST1.docx
- Tables_manuscript/ST10.xlsx
- Tables_manuscript/ST2.docx
- Tables_manuscript/ST3.xlsx
- Tables_manuscript/ST4.xlsx
- Tables_manuscript/ST5.xlsx
- Tables_manuscript/ST6.xlsx
- Tables_manuscript/ST7.xlsx
- Tables_manuscript/ST8.xlsx
- Tables_manuscript/ST9.xlsx
