# Supplementary material for: Aging-Dependent Genetic Effects Associated to ADHD Predict Longitudinal Changes of Ventricular Volumes in Adulthood
Source: Front Psychiatry. 2020 Jun 29;11:574. doi: 10.3389/fpsyt.2020.00574 (PMC7344235; doi:10.3389/fpsyt.2020.00574)
Supplement: Supplementary file 1 [file DataSheet_1.zip › Tables_manuscript/ST10.xlsx]

## Sheet: Sheet1
DateTime	Outcome	Determinant	Model	Beta	SE	T	P
2019-07-04_16:47:42	GM	rs11591402	GM~rs11591402+ns(agescan,1)+sex+ICV	-0.165541	1689.36	-0.165541	0.868555
2019-07-04_16:47:42	GM	rs1427829	GM~rs1427829+ns(agescan,1)+sex+ICV	0.178233	1356.83	0.178233	0.858581
2019-07-04_16:47:42	GM	rs212178	GM~rs212178+ns(agescan,1)+sex+ICV	1.27552	2144.36	1.27552	0.202456
2019-07-04_16:47:42	GM	rs281324	GM~rs281324+ns(agescan,1)+sex+ICV	-0.231421	1363.58	-0.231421	0.817041
2019-07-04_16:47:42	GM	rs4858241	GM~rs4858241+ns(agescan,1)+sex+ICV	-1.45639	1356.17	-1.45639	0.145635
2019-07-04_16:47:42	GM	rs4916723	GM~rs4916723+ns(agescan,1)+sex+ICV	-0.250476	1335.7	-0.250476	0.802277
2019-07-04_16:47:42	GM	rs74760947	GM~rs74760947+ns(agescan,1)+sex+ICV	-1.42716	3648.75	-1.42716	0.153883
2019-07-04_16:47:42	GM	rs9677504	GM~rs9677504+ns(agescan,1)+sex+ICV	0.187115	2354.2	0.187115	0.851613
2019-07-04_16:47:42	GM	GRS	GM~GRS+ns(agescan,1)+sex+ICV	-0.175798	978.691	-0.175798	0.860492
2019-07-04_16:47:42	WM	rs11591402	WM~rs11591402+ns(agescan,1)+sex+ICV	-0.187425	1990.83	-0.187425	0.85137
2019-07-04_16:47:42	WM	rs1427829	WM~rs1427829+ns(agescan,1)+sex+ICV	-0.10646	1598.99	-0.10646	0.915241
2019-07-04_16:47:42	WM	rs212178	WM~rs212178+ns(agescan,1)+sex+ICV	1.54147	2525.99	1.54147	0.123557
2019-07-04_16:47:42	WM	rs281324	WM~rs281324+ns(agescan,1)+sex+ICV	0.0181337	1606.97	0.0181337	0.985536
2019-07-04_16:47:42	WM	rs4858241	WM~rs4858241+ns(agescan,1)+sex+ICV	0.836402	1599.46	0.836402	0.403152
2019-07-04_16:47:42	WM	rs4916723	WM~rs4916723+ns(agescan,1)+sex+ICV	-0.325799	1574.04	-0.325799	0.744653
2019-07-04_16:47:42	WM	rs74760947	WM~rs74760947+ns(agescan,1)+sex+ICV	-2.8254	4285.73	-2.8254	0.00482719
2019-07-04_16:47:42	WM	rs9677504	WM~rs9677504+ns(agescan,1)+sex+ICV	0.162489	2774.35	0.162489	0.870957
2019-07-04_16:47:42	WM	GRS	WM~GRS+ns(agescan,1)+sex+ICV	0.889587	1152.86	0.889587	0.373927
2019-07-04_16:47:42	TBV	rs11591402	TBV~rs11591402+ns(agescan,1)+sex+ICV	-0.206788	3156.8	-0.206788	0.836222
2019-07-04_16:47:42	TBV	rs1427829	TBV~rs1427829+ns(agescan,1)+sex+ICV	0.0282403	2535.5	0.0282403	0.977477
2019-07-04_16:47:42	TBV	rs212178	TBV~rs212178+ns(agescan,1)+sex+ICV	1.65532	4004.6	1.65532	0.0982094
2019-07-04_16:47:42	TBV	rs281324	TBV~rs281324+ns(agescan,1)+sex+ICV	-0.112404	2548.13	-0.112404	0.910528
2019-07-04_16:47:42	TBV	rs4858241	TBV~rs4858241+ns(agescan,1)+sex+ICV	-0.251199	2537.13	-0.251199	0.801718
2019-07-04_16:47:42	TBV	rs4916723	TBV~rs4916723+ns(agescan,1)+sex+ICV	-0.339509	2495.9	-0.339509	0.734306
2019-07-04_16:47:42	TBV	rs74760947	TBV~rs74760947+ns(agescan,1)+sex+ICV	-2.54597	6801.44	-2.54597	0.0110641
2019-07-04_16:47:42	TBV	rs9677504	TBV~rs9677504+ns(agescan,1)+sex+ICV	0.202607	4399.19	0.202607	0.839488
2019-07-04_16:47:42	TBV	GRS	TBV~GRS+ns(agescan,1)+sex+ICV	0.466747	1828.65	0.466747	0.640794
2019-07-04_16:47:42	BPF	rs11591402	BPF~rs11591402+ns(agescan,1)+sex+ICV	-0.548744	0.00217333	-0.548744	0.583318
2019-07-04_16:47:42	BPF	rs1427829	BPF~rs1427829+ns(agescan,1)+sex+ICV	-0.0497821	0.00174584	-0.0497821	0.960307
2019-07-04_16:47:42	BPF	rs212178	BPF~rs212178+ns(agescan,1)+sex+ICV	1.36451	0.00275875	1.36451	0.172751
2019-07-04_16:47:42	BPF	rs281324	BPF~rs281324+ns(agescan,1)+sex+ICV	-0.293292	0.00175446	-0.293292	0.769367
2019-07-04_16:47:42	BPF	rs4858241	BPF~rs4858241+ns(agescan,1)+sex+ICV	-0.465414	0.00174681	-0.465414	0.641748
2019-07-04_16:47:42	BPF	rs4916723	BPF~rs4916723+ns(agescan,1)+sex+ICV	-0.569947	0.00171838	-0.569947	0.568856
2019-07-04_16:47:42	BPF	rs74760947	BPF~rs74760947+ns(agescan,1)+sex+ICV	-2.25984	0.00468677	-2.25984	0.0240707
2019-07-04_16:47:42	BPF	rs9677504	BPF~rs9677504+ns(agescan,1)+sex+ICV	0.208125	0.0030291	0.208125	0.835179
2019-07-04_16:47:42	BPF	GRS	BPF~GRS+ns(agescan,1)+sex+ICV	0.644521	0.00125899	0.644521	0.519403
2019-07-04_16:47:42	CSF	rs11591402	CSF~rs11591402+ns(agescan,1)+sex+ICV	-1.89223	20.3282	-1.89223	0.0587832
2019-07-04_16:47:42	CSF	rs1427829	CSF~rs1427829+ns(agescan,1)+sex+ICV	-0.973162	16.3509	-0.973162	0.330736
2019-07-04_16:47:42	CSF	rs212178	CSF~rs212178+ns(agescan,1)+sex+ICV	0.818674	25.8683	0.818674	0.41319
2019-07-04_16:47:42	CSF	rs281324	CSF~rs281324+ns(agescan,1)+sex+ICV	0.340155	16.4401	0.340155	0.73382
2019-07-04_16:47:42	CSF	rs4858241	CSF~rs4858241+ns(agescan,1)+sex+ICV	-1.1585	16.3584	-1.1585	0.24697
2019-07-04_16:47:42	CSF	rs4916723	CSF~rs4916723+ns(agescan,1)+sex+ICV	1.2029	16.0921	1.2029	0.229334
2019-07-04_16:47:42	CSF	rs74760947	CSF~rs74760947+ns(agescan,1)+sex+ICV	1.24672	44.0048	1.24672	0.212828
2019-07-04_16:47:42	CSF	rs9677504	CSF~rs9677504+ns(agescan,1)+sex+ICV	-0.737806	28.3765	-0.737806	0.460826
2019-07-04_16:47:42	CSF	GRS	CSF~GRS+ns(agescan,1)+sex+ICV	-1.65567	11.7822	-1.65567	0.0981385
2019-07-04_16:47:42	Lateral_Ventricles	rs11591402	Lateral_Ventricles~rs11591402+ns(agescan,1)+sex+ICV	-2.1585	978.709	-2.1585	0.0311545
2019-07-04_16:47:42	Lateral_Ventricles	rs1427829	Lateral_Ventricles~rs1427829+ns(agescan,1)+sex+ICV	-0.405782	788.037	-0.405782	0.685
2019-07-04_16:47:42	Lateral_Ventricles	rs212178	Lateral_Ventricles~rs212178+ns(agescan,1)+sex+ICV	-1.66686	1244.72	-1.66686	0.0958929
2019-07-04_16:47:42	Lateral_Ventricles	rs281324	Lateral_Ventricles~rs281324+ns(agescan,1)+sex+ICV	-0.458067	791.947	-0.458067	0.647016
2019-07-04_16:47:42	Lateral_Ventricles	rs4858241	Lateral_Ventricles~rs4858241+ns(agescan,1)+sex+ICV	-1.78181	787.248	-1.78181	0.0751195
2019-07-04_16:47:42	Lateral_Ventricles	rs4916723	Lateral_Ventricles~rs4916723+ns(agescan,1)+sex+ICV	0.316248	775.808	0.316248	0.751888
2019-07-04_16:47:42	Lateral_Ventricles	rs74760947	Lateral_Ventricles~rs74760947+ns(agescan,1)+sex+ICV	2.20536	2115.99	2.20536	0.0276822
2019-07-04_16:47:42	Lateral_Ventricles	rs9677504	Lateral_Ventricles~rs9677504+ns(agescan,1)+sex+ICV	-0.167303	1367.41	-0.167303	0.86717
2019-07-04_16:47:42	Lateral_Ventricles	GRS	Lateral_Ventricles~GRS+ns(agescan,1)+sex+ICV	-0.190299	568.457	-0.190299	0.849118
2019-07-04_16:47:42	Third_Ventricle	rs11591402	Third_Ventricle~rs11591402+ns(agescan,1)+sex+ICV	-1.93333	34.7722	-1.93333	0.0535106
2019-07-04_16:47:42	Third_Ventricle	rs1427829	Third_Ventricle~rs1427829+ns(agescan,1)+sex+ICV	-1.6517	27.9435	-1.6517	0.0989472
2019-07-04_16:47:42	Third_Ventricle	rs212178	Third_Ventricle~rs212178+ns(agescan,1)+sex+ICV	-2.1479	44.1555	-2.1479	0.0319896
2019-07-04_16:47:42	Third_Ventricle	rs281324	Third_Ventricle~rs281324+ns(agescan,1)+sex+ICV	0.102019	28.1255	0.102019	0.918765
2019-07-04_16:47:42	Third_Ventricle	rs4858241	Third_Ventricle~rs4858241+ns(agescan,1)+sex+ICV	-2.25585	27.9258	-2.25585	0.0243209
2019-07-04_16:47:42	Third_Ventricle	rs4916723	Third_Ventricle~rs4916723+ns(agescan,1)+sex+ICV	0.129425	27.5506	0.129425	0.897051
2019-07-04_16:47:42	Third_Ventricle	rs74760947	Third_Ventricle~rs74760947+ns(agescan,1)+sex+ICV	1.57226	75.2399	1.57226	0.116244
2019-07-04_16:47:42	Third_Ventricle	rs9677504	Third_Ventricle~rs9677504+ns(agescan,1)+sex+ICV	-1.76497	48.4738	-1.76497	0.0779091
2019-07-04_16:47:42	Third_Ventricle	GRS	Third_Ventricle~GRS+ns(agescan,1)+sex+ICV	-1.21636	20.1699	-1.21636	0.224167
2019-07-04_16:47:42	Fourth_Ventricle	rs11591402	Fourth_Ventricle~rs11591402+ns(agescan,1)+sex+ICV	-0.131381	33.106	-0.131381	0.895503
2019-07-04_16:47:42	Fourth_Ventricle	rs1427829	Fourth_Ventricle~rs1427829+ns(agescan,1)+sex+ICV	-2.11946	26.5234	-2.11946	0.0343261
2019-07-04_16:47:42	Fourth_Ventricle	rs212178	Fourth_Ventricle~rs212178+ns(agescan,1)+sex+ICV	-2.53808	41.9101	-2.53808	0.0113147
2019-07-04_16:47:42	Fourth_Ventricle	rs281324	Fourth_Ventricle~rs281324+ns(agescan,1)+sex+ICV	-0.031364	26.7225	-0.031364	0.974986
2019-07-04_16:47:42	Fourth_Ventricle	rs4858241	Fourth_Ventricle~rs4858241+ns(agescan,1)+sex+ICV	1.61897	26.569	1.61897	0.105806
2019-07-04_16:47:42	Fourth_Ventricle	rs4916723	Fourth_Ventricle~rs4916723+ns(agescan,1)+sex+ICV	1.53786	26.1418	1.53786	0.124436
2019-07-04_16:47:42	Fourth_Ventricle	rs74760947	Fourth_Ventricle~rs74760947+ns(agescan,1)+sex+ICV	0.184016	71.5835	0.184016	0.854043
2019-07-04_16:47:42	Fourth_Ventricle	rs9677504	Fourth_Ventricle~rs9677504+ns(agescan,1)+sex+ICV	-1.80327	46.0519	-1.80327	0.0716817
2019-07-04_16:47:42	Fourth_Ventricle	GRS	Fourth_Ventricle~GRS+ns(agescan,1)+sex+ICV	-0.477993	19.177	-0.477993	0.632772
2019-07-04_16:47:42	Hippocampus_total	rs11591402	Hippocampus_total~rs11591402+ns(agescan,1)+sex+ICV	0.754714	52.4694	0.754714	0.450619
2019-07-04_16:47:42	Hippocampus_total	rs1427829	Hippocampus_total~rs1427829+ns(agescan,1)+sex+ICV	-0.357566	42.152	-0.357566	0.720752
2019-07-04_16:47:42	Hippocampus_total	rs212178	Hippocampus_total~rs212178+ns(agescan,1)+sex+ICV	-0.00425097	66.682	-0.00425097	0.996609
2019-07-04_16:47:42	Hippocampus_total	rs281324	Hippocampus_total~rs281324+ns(agescan,1)+sex+ICV	-2.06928	42.2643	-2.06928	0.0388062
2019-07-04_16:47:42	Hippocampus_total	rs4858241	Hippocampus_total~rs4858241+ns(agescan,1)+sex+ICV	0.713932	42.1716	0.713932	0.475455
2019-07-04_16:47:42	Hippocampus_total	rs4916723	Hippocampus_total~rs4916723+ns(agescan,1)+sex+ICV	-1.37042	41.4559	-1.37042	0.170899
2019-07-04_16:47:42	Hippocampus_total	rs74760947	Hippocampus_total~rs74760947+ns(agescan,1)+sex+ICV	-0.816679	113.447	-0.816679	0.414329
2019-07-04_16:47:42	Hippocampus_total	rs9677504	Hippocampus_total~rs9677504+ns(agescan,1)+sex+ICV	-0.886168	73.1102	-0.886168	0.375765
2019-07-04_16:47:42	Hippocampus_total	GRS	Hippocampus_total~GRS+ns(agescan,1)+sex+ICV	1.10633	30.3859	1.10633	0.268883
2019-07-04_16:47:42	Nucleus_Accumbens_total	rs11591402	Nucleus_Accumbens_total~rs11591402+ns(agescan,1)+sex+ICV	0.495439	9.00833	0.495439	0.620412
2019-07-04_16:47:42	Nucleus_Accumbens_total	rs1427829	Nucleus_Accumbens_total~rs1427829+ns(agescan,1)+sex+ICV	-0.536604	7.23501	-0.536604	0.591675
2019-07-04_16:47:42	Nucleus_Accumbens_total	rs212178	Nucleus_Accumbens_total~rs212178+ns(agescan,1)+sex+ICV	0.829543	11.442	0.829543	0.407019
2019-07-04_16:47:42	Nucleus_Accumbens_total	rs281324	Nucleus_Accumbens_total~rs281324+ns(agescan,1)+sex+ICV	-0.65096	7.27054	-0.65096	0.51524
2019-07-04_16:47:42	Nucleus_Accumbens_total	rs4858241	Nucleus_Accumbens_total~rs4858241+ns(agescan,1)+sex+ICV	0.549591	7.23986	0.549591	0.582737
2019-07-04_16:47:42	Nucleus_Accumbens_total	rs4916723	Nucleus_Accumbens_total~rs4916723+ns(agescan,1)+sex+ICV	0.174588	7.1235	0.174588	0.861443
2019-07-04_16:47:42	Nucleus_Accumbens_total	rs74760947	Nucleus_Accumbens_total~rs74760947+ns(agescan,1)+sex+ICV	-0.0408545	19.4811	-0.0408545	0.967421
2019-07-04_16:47:42	Nucleus_Accumbens_total	rs9677504	Nucleus_Accumbens_total~rs9677504+ns(agescan,1)+sex+ICV	0.920213	12.5494	0.920213	0.35771
2019-07-04_16:47:42	Nucleus_Accumbens_total	GRS	Nucleus_Accumbens_total~GRS+ns(agescan,1)+sex+ICV	0.0115413	5.2195	0.0115413	0.990794
2019-07-04_16:47:42	Amygdala_total	rs11591402	Amygdala_total~rs11591402+ns(agescan,1)+sex+ICV	-1.58005	18.4256	-1.58005	0.114449
2019-07-04_16:47:42	Amygdala_total	rs1427829	Amygdala_total~rs1427829+ns(agescan,1)+sex+ICV	0.611603	14.8163	0.611603	0.540956
2019-07-04_16:47:42	Amygdala_total	rs212178	Amygdala_total~rs212178+ns(agescan,1)+sex+ICV	0.015438	23.4418	0.015438	0.987686
2019-07-04_16:47:42	Amygdala_total	rs281324	Amygdala_total~rs281324+ns(agescan,1)+sex+ICV	-0.115683	14.8932	-0.115683	0.907929
2019-07-04_16:47:42	Amygdala_total	rs4858241	Amygdala_total~rs4858241+ns(agescan,1)+sex+ICV	-0.429159	14.8279	-0.429159	0.667911
2019-07-04_16:47:42	Amygdala_total	rs4916723	Amygdala_total~rs4916723+ns(agescan,1)+sex+ICV	-3.20749	14.5058	-3.20749	0.00138656
2019-07-04_16:47:42	Amygdala_total	rs74760947	Amygdala_total~rs74760947+ns(agescan,1)+sex+ICV	-1.82448	39.8226	-1.82448	0.0684131
2019-07-04_16:47:42	Amygdala_total	rs9677504	Amygdala_total~rs9677504+ns(agescan,1)+sex+ICV	0.813625	25.7033	0.813625	0.416076
2019-07-04_16:47:42	Amygdala_total	GRS	Amygdala_total~GRS+ns(agescan,1)+sex+ICV	2.77113	10.6438	2.77113	0.00570202
2019-07-04_16:47:42	Caudate_total	rs11591402	Caudate_total~rs11591402+ns(agescan,1)+sex+ICV	-1.85764	68.0247	-1.85764	0.0635478
2019-07-04_16:47:42	Caudate_total	rs1427829	Caudate_total~rs1427829+ns(agescan,1)+sex+ICV	-0.115977	54.7399	-0.115977	0.907697
2019-07-04_16:47:42	Caudate_total	rs212178	Caudate_total~rs212178+ns(agescan,1)+sex+ICV	-2.30822	86.3332	-2.30822	0.0212141
2019-07-04_16:47:42	Caudate_total	rs281324	Caudate_total~rs281324+ns(agescan,1)+sex+ICV	-0.717511	54.9975	-0.717511	0.473246
2019-07-04_16:47:42	Caudate_total	rs4858241	Caudate_total~rs4858241+ns(agescan,1)+sex+ICV	-1.72612	54.6865	-1.72612	0.0846716
2019-07-04_16:47:42	Caudate_total	rs4916723	Caudate_total~rs4916723+ns(agescan,1)+sex+ICV	1.04034	53.8564	1.04034	0.298463
2019-07-04_16:47:42	Caudate_total	rs74760947	Caudate_total~rs74760947+ns(agescan,1)+sex+ICV	0.283133	147.364	0.283133	0.777141
2019-07-04_16:47:42	Caudate_total	rs9677504	Caudate_total~rs9677504+ns(agescan,1)+sex+ICV	-0.26419	94.975	-0.26419	0.791694
2019-07-04_16:47:42	Caudate_total	GRS	Caudate_total~GRS+ns(agescan,1)+sex+ICV	0.473215	39.4796	0.473215	0.636175
2019-07-04_16:47:42	Pallidum_total	rs11591402	Pallidum_total~rs11591402+ns(agescan,1)+sex+ICV	-0.496358	20.0566	-0.496358	0.619764
2019-07-04_16:47:42	Pallidum_total	rs1427829	Pallidum_total~rs1427829+ns(agescan,1)+sex+ICV	-0.247144	16.1105	-0.247144	0.804854
2019-07-04_16:47:42	Pallidum_total	rs212178	Pallidum_total~rs212178+ns(agescan,1)+sex+ICV	0.438351	25.4821	0.438351	0.661238
2019-07-04_16:47:42	Pallidum_total	rs281324	Pallidum_total~rs281324+ns(agescan,1)+sex+ICV	0.487876	16.1892	0.487876	0.625757
2019-07-04_16:47:42	Pallidum_total	rs4858241	Pallidum_total~rs4858241+ns(agescan,1)+sex+ICV	-1.83111	16.0918	-1.83111	0.0674161
2019-07-04_16:47:42	Pallidum_total	rs4916723	Pallidum_total~rs4916723+ns(agescan,1)+sex+ICV	-0.0395023	15.8604	-0.0395023	0.968499
2019-07-04_16:47:42	Pallidum_total	rs74760947	Pallidum_total~rs74760947+ns(agescan,1)+sex+ICV	-0.884118	43.3548	-0.884118	0.37687
2019-07-04_16:47:42	Pallidum_total	rs9677504	Pallidum_total~rs9677504+ns(agescan,1)+sex+ICV	0.815502	27.9435	0.815502	0.415002
2019-07-04_16:47:42	Pallidum_total	GRS	Pallidum_total~GRS+ns(agescan,1)+sex+ICV	-0.377812	11.62	-0.377812	0.70566
2019-07-04_16:47:42	Putamen_total	rs11591402	Putamen_total~rs11591402+ns(agescan,1)+sex+ICV	0.385885	63.7494	0.385885	0.699674
2019-07-04_16:47:42	Putamen_total	rs1427829	Putamen_total~rs1427829+ns(agescan,1)+sex+ICV	-1.14878	51.1679	-1.14878	0.250952
2019-07-04_16:47:42	Putamen_total	rs212178	Putamen_total~rs212178+ns(agescan,1)+sex+ICV	-0.795321	80.9698	-0.795321	0.426638
2019-07-04_16:47:42	Putamen_total	rs281324	Putamen_total~rs281324+ns(agescan,1)+sex+ICV	-0.532069	51.4528	-0.532069	0.59481
2019-07-04_16:47:42	Putamen_total	rs4858241	Putamen_total~rs4858241+ns(agescan,1)+sex+ICV	-0.259328	51.2384	-0.259328	0.795442
2019-07-04_16:47:42	Putamen_total	rs4916723	Putamen_total~rs4916723+ns(agescan,1)+sex+ICV	-0.206514	50.4079	-0.206514	0.836437
2019-07-04_16:47:42	Putamen_total	rs74760947	Putamen_total~rs74760947+ns(agescan,1)+sex+ICV	-1.33278	137.718	-1.33278	0.182942
2019-07-04_16:47:42	Putamen_total	rs9677504	Putamen_total~rs9677504+ns(agescan,1)+sex+ICV	-0.426292	88.8366	-0.426292	0.669997
2019-07-04_16:47:42	Putamen_total	GRS	Putamen_total~GRS+ns(agescan,1)+sex+ICV	0.162291	36.9344	0.162291	0.871113
2019-07-04_16:47:42	Thalamus_total	rs11591402	Thalamus_total~rs11591402+ns(agescan,1)+sex+ICV	-0.889343	61.3584	-0.889343	0.374058
2019-07-04_16:47:42	Thalamus_total	rs1427829	Thalamus_total~rs1427829+ns(agescan,1)+sex+ICV	-0.0892192	49.3025	-0.0892192	0.928928
2019-07-04_16:47:42	Thalamus_total	rs212178	Thalamus_total~rs212178+ns(agescan,1)+sex+ICV	0.138089	77.9876	0.138089	0.890201
2019-07-04_16:47:42	Thalamus_total	rs281324	Thalamus_total~rs281324+ns(agescan,1)+sex+ICV	-0.624552	49.5378	-0.624552	0.532424
2019-07-04_16:47:42	Thalamus_total	rs4858241	Thalamus_total~rs4858241+ns(agescan,1)+sex+ICV	-0.477601	49.3299	-0.477601	0.633051
2019-07-04_16:47:42	Thalamus_total	rs4916723	Thalamus_total~rs4916723+ns(agescan,1)+sex+ICV	-0.418098	48.5312	-0.418098	0.675976
2019-07-04_16:47:43	Thalamus_total	rs74760947	Thalamus_total~rs74760947+ns(agescan,1)+sex+ICV	-0.204297	132.729	-0.204297	0.838168
2019-07-04_16:47:43	Thalamus_total	rs9677504	Thalamus_total~rs9677504+ns(agescan,1)+sex+ICV	-0.712178	85.5198	-0.712178	0.47654
2019-07-04_16:47:43	Thalamus_total	GRS	Thalamus_total~GRS+ns(agescan,1)+sex+ICV	0.275483	35.5609	0.275483	0.783009
2019-07-04_16:47:43	Cerebellum_WM_total	rs11591402	Cerebellum_WM_total~rs11591402+ns(agescan,1)+sex+ICV	-0.323169	148.919	-0.323169	0.746643
2019-07-04_16:47:43	Cerebellum_WM_total	rs1427829	Cerebellum_WM_total~rs1427829+ns(agescan,1)+sex+ICV	0.783567	119.573	0.783567	0.433502
2019-07-04_16:47:43	Cerebellum_WM_total	rs212178	Cerebellum_WM_total~rs212178+ns(agescan,1)+sex+ICV	-0.901258	189.123	-0.901258	0.367694
2019-07-04_16:47:43	Cerebellum_WM_total	rs281324	Cerebellum_WM_total~rs281324+ns(agescan,1)+sex+ICV	0.82111	120.165	0.82111	0.411802
2019-07-04_16:47:43	Cerebellum_WM_total	rs4858241	Cerebellum_WM_total~rs4858241+ns(agescan,1)+sex+ICV	-1.62975	119.518	-1.62975	0.103506
2019-07-04_16:47:43	Cerebellum_WM_total	rs4916723	Cerebellum_WM_total~rs4916723+ns(agescan,1)+sex+ICV	-1.11201	117.672	-1.11201	0.266434
2019-07-04_16:47:43	Cerebellum_WM_total	rs74760947	Cerebellum_WM_total~rs74760947+ns(agescan,1)+sex+ICV	-0.524434	321.973	-0.524434	0.600107
2019-07-04_16:47:43	Cerebellum_WM_total	rs9677504	Cerebellum_WM_total~rs9677504+ns(agescan,1)+sex+ICV	0.102884	207.538	0.102884	0.918078
2019-07-04_16:47:43	Cerebellum_WM_total	GRS	Cerebellum_WM_total~GRS+ns(agescan,1)+sex+ICV	0.448329	86.2686	0.448329	0.654025
2019-07-04_16:47:43	Cerebellar_Cortex_total	rs11591402	Cerebellar_Cortex_total~rs11591402+ns(agescan,1)+sex+ICV	1.87725	509.271	1.87725	0.0608085
2019-07-04_16:47:43	Cerebellar_Cortex_total	rs1427829	Cerebellar_Cortex_total~rs1427829+ns(agescan,1)+sex+ICV	0.685298	409.726	0.685298	0.493333
2019-07-04_16:47:43	Cerebellar_Cortex_total	rs212178	Cerebellar_Cortex_total~rs212178+ns(agescan,1)+sex+ICV	-0.463279	648.209	-0.463279	0.643277
2019-07-04_16:47:43	Cerebellar_Cortex_total	rs281324	Cerebellar_Cortex_total~rs281324+ns(agescan,1)+sex+ICV	0.902093	411.691	0.902093	0.36725
2019-07-04_16:47:43	Cerebellar_Cortex_total	rs4858241	Cerebellar_Cortex_total~rs4858241+ns(agescan,1)+sex+ICV	-1.55059	409.562	-1.55059	0.121355
2019-07-04_16:47:43	Cerebellar_Cortex_total	rs4916723	Cerebellar_Cortex_total~rs4916723+ns(agescan,1)+sex+ICV	0.36099	403.43	0.36099	0.718192
2019-07-04_16:47:43	Cerebellar_Cortex_total	rs74760947	Cerebellar_Cortex_total~rs74760947+ns(agescan,1)+sex+ICV	0.141675	1103.34	0.141675	0.887369
2019-07-04_16:47:43	Cerebellar_Cortex_total	rs9677504	Cerebellar_Cortex_total~rs9677504+ns(agescan,1)+sex+ICV	0.51182	710.99	0.51182	0.608903
2019-07-04_16:47:43	Cerebellar_Cortex_total	GRS	Cerebellar_Cortex_total~GRS+ns(agescan,1)+sex+ICV	-1.18984	295.382	-1.18984	0.234425
2019-07-04_16:47:43	CorpusCallosum_total	rs11591402	CorpusCallosum_total~rs11591402+ns(agescan,1)+sex+ICV	1.80075	27.2425	1.80075	0.0720787
2019-07-04_16:47:43	CorpusCallosum_total	rs1427829	CorpusCallosum_total~rs1427829+ns(agescan,1)+sex+ICV	0.931803	21.9092	0.931803	0.35169
2019-07-04_16:47:43	CorpusCallosum_total	rs212178	CorpusCallosum_total~rs212178+ns(agescan,1)+sex+ICV	1.4159	34.6347	1.4159	0.157152
2019-07-04_16:47:43	CorpusCallosum_total	rs281324	CorpusCallosum_total~rs281324+ns(agescan,1)+sex+ICV	-0.537591	22.0256	-0.537591	0.590993
2019-07-04_16:47:43	CorpusCallosum_total	rs4858241	CorpusCallosum_total~rs4858241+ns(agescan,1)+sex+ICV	1.22797	21.9163	1.22797	0.219781
2019-07-04_16:47:43	CorpusCallosum_total	rs4916723	CorpusCallosum_total~rs4916723+ns(agescan,1)+sex+ICV	0.896345	21.5692	0.896345	0.37031
2019-07-04_16:47:43	CorpusCallosum_total	rs74760947	CorpusCallosum_total~rs74760947+ns(agescan,1)+sex+ICV	-2.92355	58.7325	-2.92355	0.00354782
2019-07-04_16:47:43	CorpusCallosum_total	rs9677504	CorpusCallosum_total~rs9677504+ns(agescan,1)+sex+ICV	-0.120358	38.0323	-0.120358	0.904227
2019-07-04_16:47:43	CorpusCallosum_total	GRS	CorpusCallosum_total~GRS+ns(agescan,1)+sex+ICV	0.438076	15.8092	0.438076	0.661437
2019-07-04_16:47:43	VentralDC_total	rs11591402	VentralDC_total~rs11591402+ns(agescan,1)+sex+ICV	0.0810709	33.9662	0.0810709	0.935404
2019-07-04_16:47:43	VentralDC_total	rs1427829	VentralDC_total~rs1427829+ns(agescan,1)+sex+ICV	0.381969	27.2783	0.381969	0.702575
2019-07-04_16:47:43	VentralDC_total	rs212178	VentralDC_total~rs212178+ns(agescan,1)+sex+ICV	1.04354	43.1269	1.04354	0.296982
2019-07-04_16:47:43	VentralDC_total	rs281324	VentralDC_total~rs281324+ns(agescan,1)+sex+ICV	-1.3338	27.3894	-1.3338	0.18261
2019-07-04_16:47:43	VentralDC_total	rs4858241	VentralDC_total~rs4858241+ns(agescan,1)+sex+ICV	0.696777	27.2917	0.696777	0.486123
2019-07-04_16:47:43	VentralDC_total	rs4916723	VentralDC_total~rs4916723+ns(agescan,1)+sex+ICV	-0.0637502	26.8562	-0.0637502	0.949183
2019-07-04_16:47:43	VentralDC_total	rs74760947	VentralDC_total~rs74760947+ns(agescan,1)+sex+ICV	-1.39639	73.3644	-1.39639	0.162944
2019-07-04_16:47:43	VentralDC_total	rs9677504	VentralDC_total~rs9677504+ns(agescan,1)+sex+ICV	-0.123259	47.3335	-0.123259	0.901929
2019-07-04_16:47:43	VentralDC_total	GRS	VentralDC_total~GRS+ns(agescan,1)+sex+ICV	0.937446	19.668	0.937446	0.348782
