# Supplementary material for: Aging-Dependent Genetic Effects Associated to ADHD Predict Longitudinal Changes of Ventricular Volumes in Adulthood
Source: Front Psychiatry. 2020 Jun 29;11:574. doi: 10.3389/fpsyt.2020.00574 (PMC7344235; doi:10.3389/fpsyt.2020.00574)
Supplement: Supplementary file 1 [file DataSheet_1.zip › Tables_manuscript/ST3.xlsx]

## Sheet: Sheet1
DateTime	Outcome	Determinant	Model	Beta1	SE1	T1	P1	Beta2	SE2	T2	P2
2019-07-04_18:01:55	GM	rs11591402	GM~rs11591402*ns(agescan,2)+sex+ICV	-0.378244	3417.63	-0.378244	0.71	-0.729063	4175.37	-0.729063	0.47
2019-07-04_18:01:56	GM	rs1427829	GM~rs1427829*ns(agescan,2)+sex+ICV	-0.846681	2804.23	-0.846681	0.4	-1.96339	3432.28	-1.96339	0.05
2019-07-04_18:01:58	GM	rs212178	GM~rs212178*ns(agescan,2)+sex+ICV	2.011	4487.74	2.011	0.044	2.97512	5369.21	2.97512	0.0029
2019-07-04_18:01:59	GM	rs281324	GM~rs281324*ns(agescan,2)+sex+ICV	0.579766	2841.17	0.579766	0.56	-1.51853	3508.47	-1.51853	0.13
2019-07-04_18:02:01	GM	rs4858241	GM~rs4858241*ns(agescan,2)+sex+ICV	-1.57332	2802.63	-1.57332	0.12	-1.61301	3395	-1.61301	0.11
2019-07-04_18:02:02	GM	rs4916723	GM~rs4916723*ns(agescan,2)+sex+ICV	-0.866756	2794.32	-0.866756	0.39	0.273231	3349.39	0.273231	0.78
2019-07-04_18:02:03	GM	rs74760947	GM~rs74760947*ns(agescan,2)+sex+ICV	0.275854	7049.16	0.275854	0.78	-0.254122	9284.13	-0.254122	0.8
2019-07-04_18:02:05	GM	rs9677504	GM~rs9677504*ns(agescan,2)+sex+ICV	0.365205	4801.67	0.365205	0.71	1.78557	5853.07	1.78557	0.074
2019-07-04_18:02:06	GM	GRS	GM~GRS*ns(agescan,2)+sex+ICV	-1.33301	1955.54	-1.33301	0.18	-1.05798	2466.06	-1.05798	0.29
2019-07-04_18:02:07	WM	rs11591402	WM~rs11591402*ns(agescan,2)+sex+ICV	-0.656931	4015.88	-0.656931	0.51	-1.01822	4795.74	-1.01822	0.31
2019-07-04_18:02:09	WM	rs1427829	WM~rs1427829*ns(agescan,2)+sex+ICV	-2.71609	3297.04	-2.71609	0.0066	-2.04185	3941.5	-2.04185	0.041
2019-07-04_18:02:10	WM	rs212178	WM~rs212178*ns(agescan,2)+sex+ICV	0.736792	5269.85	0.736792	0.46	2.09785	6174.17	2.09785	0.036
2019-07-04_18:02:11	WM	rs281324	WM~rs281324*ns(agescan,2)+sex+ICV	0.234884	3338.88	0.234884	0.81	-1.74735	4030.23	-1.74735	0.081
2019-07-04_18:02:13	WM	rs4858241	WM~rs4858241*ns(agescan,2)+sex+ICV	0.661664	3297.21	0.661664	0.51	-1.18304	3901.9	-1.18304	0.24
2019-07-04_18:02:14	WM	rs4916723	WM~rs4916723*ns(agescan,2)+sex+ICV	-0.852474	3285.64	-0.852474	0.39	-1.56445	3850.37	-1.56445	0.12
2019-07-04_18:02:15	WM	rs74760947	WM~rs74760947*ns(agescan,2)+sex+ICV	-2.1418	8287.52	-2.1418	0.032	-1.83498	10663	-1.83498	0.067
2019-07-04_18:02:17	WM	rs9677504	WM~rs9677504*ns(agescan,2)+sex+ICV	-0.896636	5645.31	-0.896636	0.37	0.917734	6742.06	0.917734	0.36
2019-07-04_18:02:18	WM	GRS	WM~GRS*ns(agescan,2)+sex+ICV	-0.140584	2296.78	-0.140584	0.89	0.489078	2836.53	0.489078	0.62
2019-07-04_18:02:19	TBV	rs11591402	TBV~rs11591402*ns(agescan,2)+sex+ICV	-0.554324	6102.09	-0.554324	0.58	-1.01061	7437.44	-1.01061	0.31
2019-07-04_18:02:21	TBV	rs1427829	TBV~rs1427829*ns(agescan,2)+sex+ICV	-2.32394	5006.68	-2.32394	0.02	-2.43518	6104.47	-2.43518	0.015
2019-07-04_18:02:22	TBV	rs212178	TBV~rs212178*ns(agescan,2)+sex+ICV	1.57617	7995.32	1.57617	0.12	3.03966	9573.75	3.03966	0.0024
2019-07-04_18:02:23	TBV	rs281324	TBV~rs281324*ns(agescan,2)+sex+ICV	0.467854	5068.96	0.467854	0.64	-1.93032	6240.03	-1.93032	0.054
2019-07-04_18:02:24	TBV	rs4858241	TBV~rs4858241*ns(agescan,2)+sex+ICV	-0.373364	5008.46	-0.373364	0.71	-1.58333	6044.14	-1.58333	0.11
2019-07-04_18:02:26	TBV	rs4916723	TBV~rs4916723*ns(agescan,2)+sex+ICV	-1.04526	4989.82	-1.04526	0.3	-0.84376	5977.88	-0.84376	0.4
2019-07-04_18:02:27	TBV	rs74760947	TBV~rs74760947*ns(agescan,2)+sex+ICV	-1.18194	12626.9	-1.18194	0.24	-1.28859	16546.6	-1.28859	0.2
2019-07-04_18:02:28	TBV	rs9677504	TBV~rs9677504*ns(agescan,2)+sex+ICV	-0.374291	8578.94	-0.374291	0.71	1.64881	10485.9	1.64881	0.099
2019-07-04_18:02:29	TBV	GRS	TBV~GRS*ns(agescan,2)+sex+ICV	-0.87776	3491.04	-0.87776	0.38	-0.298377	4403.64	-0.298377	0.77
2019-07-04_18:02:31	BPF	rs11591402	BPF~rs11591402*ns(agescan,2)+sex+ICV	-0.157532	0.0042925	-0.157532	0.87	-0.464896	0.00531542	-0.464896	0.64
2019-07-04_18:02:32	BPF	rs1427829	BPF~rs1427829*ns(agescan,2)+sex+ICV	-2.35713	0.00351942	-2.35713	0.018	-2.41133	0.00436071	-2.41133	0.016
2019-07-04_18:02:33	BPF	rs212178	BPF~rs212178*ns(agescan,2)+sex+ICV	1.36176	0.00562484	1.36176	0.17	2.2361	0.00684255	2.2361	0.025
2019-07-04_18:02:34	BPF	rs281324	BPF~rs281324*ns(agescan,2)+sex+ICV	0.709127	0.00356372	0.709127	0.48	-2.149	0.00445604	-2.149	0.032
2019-07-04_18:02:36	BPF	rs4858241	BPF~rs4858241*ns(agescan,2)+sex+ICV	-0.513415	0.00352083	-0.513415	0.61	-1.87448	0.00431699	-1.87448	0.061
2019-07-04_18:02:37	BPF	rs4916723	BPF~rs4916723*ns(agescan,2)+sex+ICV	-0.908696	0.00350734	-0.908696	0.36	-1.3716	0.00427187	-1.3716	0.17
2019-07-04_18:02:39	BPF	rs74760947	BPF~rs74760947*ns(agescan,2)+sex+ICV	-1.00217	0.00889109	-1.00217	0.32	-0.73386	0.0118282	-0.73386	0.46
2019-07-04_18:02:40	BPF	rs9677504	BPF~rs9677504*ns(agescan,2)+sex+ICV	-0.439245	0.00603414	-0.439245	0.66	1.53046	0.00749585	1.53046	0.13
2019-07-04_18:02:41	BPF	GRS	BPF~GRS*ns(agescan,2)+sex+ICV	-1.18551	0.00245636	-1.18551	0.24	-0.262194	0.00314696	-0.262194	0.79
2019-07-04_18:02:43	CSF	rs11591402	CSF~rs11591402*ns(agescan,2)+sex+ICV	-0.654649	39.9778	-0.654649	0.51	-0.659032	52.4402	-0.659032	0.51
2019-07-04_18:02:44	CSF	rs1427829	CSF~rs1427829*ns(agescan,2)+sex+ICV	0.263479	32.6953	0.263479	0.79	-1.62864	43.0271	-1.62864	0.1
2019-07-04_18:02:46	CSF	rs212178	CSF~rs212178*ns(agescan,2)+sex+ICV	-1.0014	52.5602	-1.0014	0.32	-0.604135	67.3723	-0.604135	0.55
2019-07-04_18:02:47	CSF	rs281324	CSF~rs281324*ns(agescan,2)+sex+ICV	0.000693001	33.1703	0.000693001	1	0.501453	43.9784	0.501453	0.62
2019-07-04_18:02:49	CSF	rs4858241	CSF~rs4858241*ns(agescan,2)+sex+ICV	-0.962981	32.691	-0.962981	0.34	-0.267365	42.6175	-0.267365	0.79
2019-07-04_18:02:50	CSF	rs4916723	CSF~rs4916723*ns(agescan,2)+sex+ICV	1.31047	32.5773	1.31047	0.19	2.15085	42.0802	2.15085	0.032
2019-07-04_18:02:51	CSF	rs74760947	CSF~rs74760947*ns(agescan,2)+sex+ICV	0.36961	82.7965	0.36961	0.71	0.620742	116.672	0.620742	0.53
2019-07-04_18:02:53	CSF	rs9677504	CSF~rs9677504*ns(agescan,2)+sex+ICV	-0.645698	56.1562	-0.645698	0.52	-0.773408	73.5979	-0.773408	0.44
2019-07-04_18:02:54	CSF	GRS	CSF~GRS*ns(agescan,2)+sex+ICV	-0.535903	22.9084	-0.535903	0.59	-1.7276	30.9799	-1.7276	0.084
2019-07-04_18:02:56	Lateral_Ventricles	rs11591402	Lateral_Ventricles~rs11591402*ns(agescan,2)+sex+ICV	-1.09526	891.19	-1.09526	0.27	-0.451353	1108.93	-0.451353	0.65
2019-07-04_18:02:57	Lateral_Ventricles	rs1427829	Lateral_Ventricles~rs1427829*ns(agescan,2)+sex+ICV	1.73358	729.269	1.73358	0.083	0.0736754	902.789	0.0736754	0.94
2019-07-04_18:02:58	Lateral_Ventricles	rs212178	Lateral_Ventricles~rs212178*ns(agescan,2)+sex+ICV	-1.85232	1156.46	-1.85232	0.064	-4.10824	1429.92	-4.10824	4e-05
2019-07-04_18:02:59	Lateral_Ventricles	rs281324	Lateral_Ventricles~rs281324*ns(agescan,2)+sex+ICV	-0.931975	736.125	-0.931975	0.35	-1.86615	920.996	-1.86615	0.062
2019-07-04_18:03:01	Lateral_Ventricles	rs4858241	Lateral_Ventricles~rs4858241*ns(agescan,2)+sex+ICV	-2.42417	731.075	-2.42417	0.015	-2.5161	896.684	-2.5161	0.012
2019-07-04_18:03:02	Lateral_Ventricles	rs4916723	Lateral_Ventricles~rs4916723*ns(agescan,2)+sex+ICV	1.08413	726.795	1.08413	0.28	0.904065	897.747	0.904065	0.37
2019-07-04_18:03:03	Lateral_Ventricles	rs74760947	Lateral_Ventricles~rs74760947*ns(agescan,2)+sex+ICV	1.1153	1879.89	1.1153	0.26	2.12043	2471.87	2.12043	0.034
2019-07-04_18:03:05	Lateral_Ventricles	rs9677504	Lateral_Ventricles~rs9677504*ns(agescan,2)+sex+ICV	0.0800326	1259.96	0.0800326	0.94	0.178365	1604.63	0.178365	0.86
2019-07-04_18:03:06	Lateral_Ventricles	GRS	Lateral_Ventricles~GRS*ns(agescan,2)+sex+ICV	0.464971	510.731	0.464971	0.64	0.389383	660.446	0.389383	0.7
2019-07-04_18:03:08	Third_Ventricle	rs11591402	Third_Ventricle~rs11591402*ns(agescan,2)+sex+ICV	-1.68821	43.7136	-1.68821	0.091	-0.426135	55.9816	-0.426135	0.67
2019-07-04_18:03:10	Third_Ventricle	rs1427829	Third_Ventricle~rs1427829*ns(agescan,2)+sex+ICV	1.56688	35.7645	1.56688	0.12	0.495018	45.6664	0.495018	0.62
2019-07-04_18:03:12	Third_Ventricle	rs212178	Third_Ventricle~rs212178*ns(agescan,2)+sex+ICV	-2.46123	56.9124	-2.46123	0.014	-3.02981	72.1378	-3.02981	0.0025
2019-07-04_18:03:15	Third_Ventricle	rs281324	Third_Ventricle~rs281324*ns(agescan,2)+sex+ICV	0.611654	36.1592	0.611654	0.54	0.746191	46.6318	0.746191	0.46
2019-07-04_18:03:17	Third_Ventricle	rs4858241	Third_Ventricle~rs4858241*ns(agescan,2)+sex+ICV	-2.30813	35.8197	-2.30813	0.021	-0.180949	45.3025	-0.180949	0.86
2019-07-04_18:03:19	Third_Ventricle	rs4916723	Third_Ventricle~rs4916723*ns(agescan,2)+sex+ICV	-0.181056	35.6414	-0.181056	0.86	-0.390128	45.2208	-0.390128	0.7
2019-07-04_18:03:21	Third_Ventricle	rs74760947	Third_Ventricle~rs74760947*ns(agescan,2)+sex+ICV	-1.23465	91.7441	-1.23465	0.22	0.0155341	124.807	0.0155341	0.99
2019-07-04_18:03:23	Third_Ventricle	rs9677504	Third_Ventricle~rs9677504*ns(agescan,2)+sex+ICV	-1.47504	61.6008	-1.47504	0.14	-2.37303	80.3099	-2.37303	0.018
2019-07-04_18:03:25	Third_Ventricle	GRS	Third_Ventricle~GRS*ns(agescan,2)+sex+ICV	1.05722	25.041	1.05722	0.29	0.463488	33.2927	0.463488	0.64
2019-07-04_18:03:26	Fourth_Ventricle	rs11591402	Fourth_Ventricle~rs11591402*ns(agescan,2)+sex+ICV	-0.648402	47.0874	-0.648402	0.52	0.678779	57.983	0.678779	0.5
2019-07-04_18:03:26	Fourth_Ventricle	rs1427829	Fourth_Ventricle~rs1427829*ns(agescan,2)+sex+ICV	0.177308	38.6226	0.177308	0.86	-0.869304	47.4076	-0.869304	0.38
2019-07-04_18:03:27	Fourth_Ventricle	rs212178	Fourth_Ventricle~rs212178*ns(agescan,2)+sex+ICV	-1.6336	61.3397	-1.6336	0.1	-2.7767	74.8917	-2.7767	0.0055
2019-07-04_18:03:28	Fourth_Ventricle	rs281324	Fourth_Ventricle~rs281324*ns(agescan,2)+sex+ICV	0.622416	38.9996	0.622416	0.53	-0.910394	48.4293	-0.910394	0.36
2019-07-04_18:03:28	Fourth_Ventricle	rs4858241	Fourth_Ventricle~rs4858241*ns(agescan,2)+sex+ICV	-0.200027	38.6873	-0.200027	0.84	0.354209	47.006	0.354209	0.72
2019-07-04_18:03:29	Fourth_Ventricle	rs4916723	Fourth_Ventricle~rs4916723*ns(agescan,2)+sex+ICV	-0.436983	38.4858	-0.436983	0.66	1.24421	46.8613	1.24421	0.21
2019-07-04_18:03:29	Fourth_Ventricle	rs74760947	Fourth_Ventricle~rs74760947*ns(agescan,2)+sex+ICV	0.182608	98.396	0.182608	0.86	0.367092	129.194	0.367092	0.71
2019-07-04_18:03:30	Fourth_Ventricle	rs9677504	Fourth_Ventricle~rs9677504*ns(agescan,2)+sex+ICV	-0.907461	66.4299	-0.907461	0.36	1.1614	83.2057	1.1614	0.25
2019-07-04_18:03:30	Fourth_Ventricle	GRS	Fourth_Ventricle~GRS*ns(agescan,2)+sex+ICV	0.388413	26.9366	0.388413	0.7	0.647069	34.533	0.647069	0.52
2019-07-04_18:03:32	Hippocampus_total	rs11591402	Hippocampus_total~rs11591402*ns(agescan,2)+sex+ICV	-0.354364	137.526	-0.354364	0.72	1.97956	170.089	1.97956	0.048
2019-07-04_18:03:33	Hippocampus_total	rs1427829	Hippocampus_total~rs1427829*ns(agescan,2)+sex+ICV	-0.428049	112.333	-0.428049	0.67	-0.745982	140.845	-0.745982	0.46
2019-07-04_18:03:35	Hippocampus_total	rs212178	Hippocampus_total~rs212178*ns(agescan,2)+sex+ICV	-0.872715	184.24	-0.872715	0.38	1.03497	217.056	1.03497	0.3
2019-07-04_18:03:36	Hippocampus_total	rs281324	Hippocampus_total~rs281324*ns(agescan,2)+sex+ICV	0.307663	114.445	0.307663	0.76	-2.21412	143.999	-2.21412	0.027
2019-07-04_18:03:38	Hippocampus_total	rs4858241	Hippocampus_total~rs4858241*ns(agescan,2)+sex+ICV	0.570577	111.929	0.570577	0.57	-0.155935	139.397	-0.155935	0.88
2019-07-04_18:03:39	Hippocampus_total	rs4916723	Hippocampus_total~rs4916723*ns(agescan,2)+sex+ICV	-1.85698	112.377	-1.85698	0.063	-1.86534	134.285	-1.86534	0.062
2019-07-04_18:03:41	Hippocampus_total	rs74760947	Hippocampus_total~rs74760947*ns(agescan,2)+sex+ICV	0.888024	277.714	0.888024	0.37	-0.22675	377.144	-0.22675	0.82
2019-07-04_18:03:42	Hippocampus_total	rs9677504	Hippocampus_total~rs9677504*ns(agescan,2)+sex+ICV	2.00336	193.61	2.00336	0.045	-0.365728	230.233	-0.365728	0.71
2019-07-04_18:03:43	Hippocampus_total	GRS	Hippocampus_total~GRS*ns(agescan,2)+sex+ICV	1.38747	78.8626	1.38747	0.17	0.00777161	98.9472	0.00777161	0.99
2019-07-04_18:03:44	Nucleus_Accumbens_total	rs11591402	Nucleus_Accumbens_total~rs11591402*ns(agescan,2)+sex+ICV	-0.749885	23.8929	-0.749885	0.45	0.126836	27.3312	0.126836	0.9
2019-07-04_18:03:46	Nucleus_Accumbens_total	rs1427829	Nucleus_Accumbens_total~rs1427829*ns(agescan,2)+sex+ICV	0.422363	19.6042	0.422363	0.67	-0.755679	22.6211	-0.755679	0.45
2019-07-04_18:03:47	Nucleus_Accumbens_total	rs212178	Nucleus_Accumbens_total~rs212178*ns(agescan,2)+sex+ICV	0.558346	31.8012	0.558346	0.58	0.741505	34.9529	0.741505	0.46
2019-07-04_18:03:48	Nucleus_Accumbens_total	rs281324	Nucleus_Accumbens_total~rs281324*ns(agescan,2)+sex+ICV	-1.00775	19.9325	-1.00775	0.31	-0.324636	23.1273	-0.324636	0.75
2019-07-04_18:03:49	Nucleus_Accumbens_total	rs4858241	Nucleus_Accumbens_total~rs4858241*ns(agescan,2)+sex+ICV	0.900964	19.5454	0.900964	0.37	1.04261	22.3678	1.04261	0.3
2019-07-04_18:03:50	Nucleus_Accumbens_total	rs4916723	Nucleus_Accumbens_total~rs4916723*ns(agescan,2)+sex+ICV	0.376231	19.5767	0.376231	0.71	-0.968683	21.635	-0.968683	0.33
2019-07-04_18:03:52	Nucleus_Accumbens_total	rs74760947	Nucleus_Accumbens_total~rs74760947*ns(agescan,2)+sex+ICV	0.176141	48.4248	0.176141	0.86	1.0381	60.6637	1.0381	0.3
2019-07-04_18:03:53	Nucleus_Accumbens_total	rs9677504	Nucleus_Accumbens_total~rs9677504*ns(agescan,2)+sex+ICV	1.03252	33.6118	1.03252	0.3	-0.440864	37.2257	-0.440864	0.66
2019-07-04_18:03:54	Nucleus_Accumbens_total	GRS	Nucleus_Accumbens_total~GRS*ns(agescan,2)+sex+ICV	1.08634	13.6858	1.08634	0.28	-0.192682	15.9353	-0.192682	0.85
2019-07-04_18:03:55	Amygdala_total	rs11591402	Amygdala_total~rs11591402*ns(agescan,2)+sex+ICV	-0.778512	47.6059	-0.778512	0.44	-0.628109	57.4136	-0.628109	0.53
2019-07-04_18:03:57	Amygdala_total	rs1427829	Amygdala_total~rs1427829*ns(agescan,2)+sex+ICV	0.0510733	38.972	0.0510733	0.96	-0.198868	47.5053	-0.198868	0.84
2019-07-04_18:03:58	Amygdala_total	rs212178	Amygdala_total~rs212178*ns(agescan,2)+sex+ICV	-1.40371	63.507	-1.40371	0.16	0.776362	73.3356	0.776362	0.44
2019-07-04_18:03:59	Amygdala_total	rs281324	Amygdala_total~rs281324*ns(agescan,2)+sex+ICV	0.154236	39.6644	0.154236	0.88	-0.503999	48.5669	-0.503999	0.61
2019-07-04_18:04:01	Amygdala_total	rs4858241	Amygdala_total~rs4858241*ns(agescan,2)+sex+ICV	-0.436441	38.8493	-0.436441	0.66	-0.0413601	46.9908	-0.0413601	0.97
2019-07-04_18:04:02	Amygdala_total	rs4916723	Amygdala_total~rs4916723*ns(agescan,2)+sex+ICV	-1.26927	38.934	-1.26927	0.2	-3.18934	45.3231	-3.18934	0.0014
2019-07-04_18:04:03	Amygdala_total	rs74760947	Amygdala_total~rs74760947*ns(agescan,2)+sex+ICV	-0.342542	96.4104	-0.342542	0.73	-0.232254	127.351	-0.232254	0.82
2019-07-04_18:04:05	Amygdala_total	rs9677504	Amygdala_total~rs9677504*ns(agescan,2)+sex+ICV	2.3299	66.9741	2.3299	0.02	0.0481466	78.1346	0.0481466	0.96
2019-07-04_18:04:06	Amygdala_total	GRS	Amygdala_total~GRS*ns(agescan,2)+sex+ICV	1.92714	27.2843	1.92714	0.054	1.3973	33.4289	1.3973	0.16
2019-07-04_18:04:08	Caudate_total	rs11591402	Caudate_total~rs11591402*ns(agescan,2)+sex+ICV	-0.981801	89.0024	-0.981801	0.33	0.738874	114.572	0.738874	0.46
2019-07-04_18:04:10	Caudate_total	rs1427829	Caudate_total~rs1427829*ns(agescan,2)+sex+ICV	1.58458	72.8301	1.58458	0.11	-0.145472	93.5752	-0.145472	0.88
2019-07-04_18:04:12	Caudate_total	rs212178	Caudate_total~rs212178*ns(agescan,2)+sex+ICV	-0.410375	116.092	-0.410375	0.68	-0.64551	147.595	-0.64551	0.52
2019-07-04_18:04:14	Caudate_total	rs281324	Caudate_total~rs281324*ns(agescan,2)+sex+ICV	-2.20901	73.6108	-2.20901	0.027	-3.11986	95.4468	-3.11986	0.0018
2019-07-04_18:04:16	Caudate_total	rs4858241	Caudate_total~rs4858241*ns(agescan,2)+sex+ICV	-0.013822	72.9151	-0.013822	0.99	-1.00519	92.756	-1.00519	0.31
2019-07-04_18:04:18	Caudate_total	rs4916723	Caudate_total~rs4916723*ns(agescan,2)+sex+ICV	-0.529849	72.5587	-0.529849	0.6	-0.702718	92.4271	-0.702718	0.48
2019-07-04_18:04:20	Caudate_total	rs74760947	Caudate_total~rs74760947*ns(agescan,2)+sex+ICV	-0.0334422	186.375	-0.0334422	0.97	0.646435	255.354	0.646435	0.52
2019-07-04_18:04:22	Caudate_total	rs9677504	Caudate_total~rs9677504*ns(agescan,2)+sex+ICV	-1.24863	125.333	-1.24863	0.21	-0.659669	163.746	-0.659669	0.51
2019-07-04_18:04:24	Caudate_total	GRS	Caudate_total~GRS*ns(agescan,2)+sex+ICV	1.6667	50.9778	1.6667	0.096	0.471277	68.0715	0.471277	0.64
2019-07-04_18:04:26	Pallidum_total	rs11591402	Pallidum_total~rs11591402*ns(agescan,2)+sex+ICV	-1.30157	56.3367	-1.30157	0.19	-0.0505373	64.273	-0.0505373	0.96
2019-07-04_18:04:27	Pallidum_total	rs1427829	Pallidum_total~rs1427829*ns(agescan,2)+sex+ICV	1.37371	46.2284	1.37371	0.17	-0.258715	53.1964	-0.258715	0.8
2019-07-04_18:04:28	Pallidum_total	rs212178	Pallidum_total~rs212178*ns(agescan,2)+sex+ICV	0.145093	74.95	0.145093	0.88	2.93468	82.1785	2.93468	0.0034
2019-07-04_18:04:30	Pallidum_total	rs281324	Pallidum_total~rs281324*ns(agescan,2)+sex+ICV	0.333619	47.0051	0.333619	0.74	0.0304598	54.3916	0.0304598	0.98
2019-07-04_18:04:31	Pallidum_total	rs4858241	Pallidum_total~rs4858241*ns(agescan,2)+sex+ICV	-0.417859	46.0866	-0.417859	0.68	-0.879609	52.591	-0.879609	0.38
2019-07-04_18:04:32	Pallidum_total	rs4916723	Pallidum_total~rs4916723*ns(agescan,2)+sex+ICV	-1.1118	46.1658	-1.1118	0.27	-0.510213	50.8806	-0.510213	0.61
2019-07-04_18:04:34	Pallidum_total	rs74760947	Pallidum_total~rs74760947*ns(agescan,2)+sex+ICV	-0.395521	114.194	-0.395521	0.69	-0.281372	142.665	-0.281372	0.78
2019-07-04_18:04:35	Pallidum_total	rs9677504	Pallidum_total~rs9677504*ns(agescan,2)+sex+ICV	-0.986398	79.2387	-0.986398	0.32	1.92049	87.5329	1.92049	0.055
2019-07-04_18:04:37	Pallidum_total	GRS	Pallidum_total~GRS*ns(agescan,2)+sex+ICV	0.793234	32.2655	0.793234	0.43	-0.557024	37.4686	-0.557024	0.58
2019-07-04_18:04:38	Putamen_total	rs11591402	Putamen_total~rs11591402*ns(agescan,2)+sex+ICV	-1.44996	123.629	-1.44996	0.15	0.128305	150.91	0.128305	0.9
2019-07-04_18:04:39	Putamen_total	rs1427829	Putamen_total~rs1427829*ns(agescan,2)+sex+ICV	1.02173	101.466	1.02173	0.31	-0.657253	124.056	-0.657253	0.51
2019-07-04_18:04:40	Putamen_total	rs212178	Putamen_total~rs212178*ns(agescan,2)+sex+ICV	0.0915788	162.334	0.0915788	0.93	2.31886	194.157	2.31886	0.02
2019-07-04_18:04:42	Putamen_total	rs281324	Putamen_total~rs281324*ns(agescan,2)+sex+ICV	0.217081	102.789	0.217081	0.83	-0.601853	126.814	-0.601853	0.55
2019-07-04_18:04:43	Putamen_total	rs4858241	Putamen_total~rs4858241*ns(agescan,2)+sex+ICV	0.75764	101.399	0.75764	0.45	0.174919	122.766	0.174919	0.86
2019-07-04_18:04:44	Putamen_total	rs4916723	Putamen_total~rs4916723*ns(agescan,2)+sex+ICV	-1.79228	101.077	-1.79228	0.073	-1.72433	121.036	-1.72433	0.085
2019-07-04_18:04:46	Putamen_total	rs74760947	Putamen_total~rs74760947*ns(agescan,2)+sex+ICV	-0.440849	255.139	-0.440849	0.66	-0.746785	335.564	-0.746785	0.46
2019-07-04_18:04:47	Putamen_total	rs9677504	Putamen_total~rs9677504*ns(agescan,2)+sex+ICV	-0.229604	173.76	-0.229604	0.82	0.594603	211.847	0.594603	0.55
2019-07-04_18:04:49	Putamen_total	GRS	Putamen_total~GRS*ns(agescan,2)+sex+ICV	1.72889	70.7365	1.72889	0.084	0.246395	89.1956	0.246395	0.81
2019-07-04_18:04:50	Thalamus_total	rs11591402	Thalamus_total~rs11591402*ns(agescan,2)+sex+ICV	-1.13842	142.768	-1.13842	0.25	0.178652	170.471	0.178652	0.86
2019-07-04_18:04:51	Thalamus_total	rs1427829	Thalamus_total~rs1427829*ns(agescan,2)+sex+ICV	1.12573	117.197	1.12573	0.26	-0.120128	140.509	-0.120128	0.9
2019-07-04_18:04:53	Thalamus_total	rs212178	Thalamus_total~rs212178*ns(agescan,2)+sex+ICV	-0.0825527	188.351	-0.0825527	0.93	1.97566	218.705	1.97566	0.048
2019-07-04_18:04:54	Thalamus_total	rs281324	Thalamus_total~rs281324*ns(agescan,2)+sex+ICV	-1.05939	118.884	-1.05939	0.29	0.251875	143.694	0.251875	0.8
2019-07-04_18:04:55	Thalamus_total	rs4858241	Thalamus_total~rs4858241*ns(agescan,2)+sex+ICV	-0.471481	117.024	-0.471481	0.64	-0.962286	138.964	-0.962286	0.34
2019-07-04_18:04:57	Thalamus_total	rs4916723	Thalamus_total~rs4916723*ns(agescan,2)+sex+ICV	-1.36428	116.812	-1.36428	0.17	-1.38622	136.173	-1.38622	0.17
2019-07-04_18:04:58	Thalamus_total	rs74760947	Thalamus_total~rs74760947*ns(agescan,2)+sex+ICV	0.477175	292.559	0.477175	0.63	1.14954	378.701	1.14954	0.25
2019-07-04_18:05:00	Thalamus_total	rs9677504	Thalamus_total~rs9677504*ns(agescan,2)+sex+ICV	-0.107859	200.562	-0.107859	0.91	0.919519	236.536	0.919519	0.36
2019-07-04_18:05:01	Thalamus_total	GRS	Thalamus_total~GRS*ns(agescan,2)+sex+ICV	1.32992	81.6909	1.32992	0.18	-0.782792	100.248	-0.782792	0.43
2019-07-04_18:05:02	Cerebellum_WM_total	rs11591402	Cerebellum_WM_total~rs11591402*ns(agescan,2)+sex+ICV	0.140685	368.436	0.140685	0.89	-0.205542	424.061	-0.205542	0.84
2019-07-04_18:05:04	Cerebellum_WM_total	rs1427829	Cerebellum_WM_total~rs1427829*ns(agescan,2)+sex+ICV	0.49999	302.796	0.49999	0.62	-0.0900865	349.861	-0.0900865	0.93
2019-07-04_18:05:05	Cerebellum_WM_total	rs212178	Cerebellum_WM_total~rs212178*ns(agescan,2)+sex+ICV	-0.536311	485.955	-0.536311	0.59	0.316648	544.73	0.316648	0.75
2019-07-04_18:05:07	Cerebellum_WM_total	rs281324	Cerebellum_WM_total~rs281324*ns(agescan,2)+sex+ICV	-1.01595	306.962	-1.01595	0.31	0.493082	357.74	0.493082	0.62
2019-07-04_18:05:08	Cerebellum_WM_total	rs4858241	Cerebellum_WM_total~rs4858241*ns(agescan,2)+sex+ICV	-1.08271	302.193	-1.08271	0.28	-2.8059	345.832	-2.8059	0.005
2019-07-04_18:05:09	Cerebellum_WM_total	rs4916723	Cerebellum_WM_total~rs4916723*ns(agescan,2)+sex+ICV	-0.481686	301.805	-0.481686	0.63	-1.16459	338.449	-1.16459	0.24
2019-07-04_18:05:11	Cerebellum_WM_total	rs74760947	Cerebellum_WM_total~rs74760947*ns(agescan,2)+sex+ICV	-1.34232	754.173	-1.34232	0.18	-0.655962	941.851	-0.655962	0.51
2019-07-04_18:05:12	Cerebellum_WM_total	rs9677504	Cerebellum_WM_total~rs9677504*ns(agescan,2)+sex+ICV	-0.0401727	517.481	-0.0401727	0.97	-0.348777	588.024	-0.348777	0.73
2019-07-04_18:05:13	Cerebellum_WM_total	GRS	Cerebellum_WM_total~GRS*ns(agescan,2)+sex+ICV	0.878223	210.659	0.878223	0.38	-0.726934	249.262	-0.726934	0.47
2019-07-04_18:05:15	Cerebellar_Cortex_total	rs11591402	Cerebellar_Cortex_total~rs11591402*ns(agescan,2)+sex+ICV	0.771466	1098.07	0.771466	0.44	0.909901	1272.18	0.909901	0.36
2019-07-04_18:05:16	Cerebellar_Cortex_total	rs1427829	Cerebellar_Cortex_total~rs1427829*ns(agescan,2)+sex+ICV	-0.251955	902.474	-0.251955	0.8	-0.89155	1048.8	-0.89155	0.37
2019-07-04_18:05:17	Cerebellar_Cortex_total	rs212178	Cerebellar_Cortex_total~rs212178*ns(agescan,2)+sex+ICV	0.551027	1446.06	0.551027	0.58	-0.199805	1635.81	-0.199805	0.84
2019-07-04_18:05:18	Cerebellar_Cortex_total	rs281324	Cerebellar_Cortex_total~rs281324*ns(agescan,2)+sex+ICV	1.47254	914.256	1.47254	0.14	-0.386714	1072.12	-0.386714	0.7
2019-07-04_18:05:20	Cerebellar_Cortex_total	rs4858241	Cerebellar_Cortex_total~rs4858241*ns(agescan,2)+sex+ICV	-1.57024	901.103	-1.57024	0.12	-1.79314	1036.8	-1.79314	0.073
2019-07-04_18:05:21	Cerebellar_Cortex_total	rs4916723	Cerebellar_Cortex_total~rs4916723*ns(agescan,2)+sex+ICV	1.43951	899.285	1.43951	0.15	1.10321	1017.27	1.10321	0.27
2019-07-04_18:05:22	Cerebellar_Cortex_total	rs74760947	Cerebellar_Cortex_total~rs74760947*ns(agescan,2)+sex+ICV	0.012228	2252.92	0.012228	0.99	-0.590606	2826.87	-0.590606	0.55
2019-07-04_18:05:23	Cerebellar_Cortex_total	rs9677504	Cerebellar_Cortex_total~rs9677504*ns(agescan,2)+sex+ICV	-0.0383861	1542.22	-0.0383861	0.97	2.13875	1771.44	2.13875	0.033
2019-07-04_18:05:25	Cerebellar_Cortex_total	GRS	Cerebellar_Cortex_total~GRS*ns(agescan,2)+sex+ICV	-2.20974	627.712	-2.20974	0.027	-0.690057	749.152	-0.690057	0.49
2019-07-04_18:05:26	CorpusCallosum_total	rs11591402	CorpusCallosum_total~rs11591402*ns(agescan,2)+sex+ICV	0.64848	59.6484	0.64848	0.52	0.937841	71.933	0.937841	0.35
2019-07-04_18:05:27	CorpusCallosum_total	rs1427829	CorpusCallosum_total~rs1427829*ns(agescan,2)+sex+ICV	-1.29362	48.9764	-1.29362	0.2	-0.0703946	59.2376	-0.0703946	0.94
2019-07-04_18:05:28	CorpusCallosum_total	rs212178	CorpusCallosum_total~rs212178*ns(agescan,2)+sex+ICV	1.05116	78.4375	1.05116	0.29	1.80364	92.5751	1.80364	0.071
2019-07-04_18:05:30	CorpusCallosum_total	rs281324	CorpusCallosum_total~rs281324*ns(agescan,2)+sex+ICV	-0.346343	49.6097	-0.346343	0.73	-1.91785	60.5319	-1.91785	0.055
2019-07-04_18:05:31	CorpusCallosum_total	rs4858241	CorpusCallosum_total~rs4858241*ns(agescan,2)+sex+ICV	1.74812	48.9305	1.74812	0.081	-0.82597	58.6414	-0.82597	0.41
2019-07-04_18:05:32	CorpusCallosum_total	rs4916723	CorpusCallosum_total~rs4916723*ns(agescan,2)+sex+ICV	-1.48473	48.8	-1.48473	0.14	0.960716	57.7117	0.960716	0.34
2019-07-04_18:05:33	CorpusCallosum_total	rs74760947	CorpusCallosum_total~rs74760947*ns(agescan,2)+sex+ICV	-1.05464	122.927	-1.05464	0.29	-1.27672	159.964	-1.27672	0.2
2019-07-04_18:05:34	CorpusCallosum_total	rs9677504	CorpusCallosum_total~rs9677504*ns(agescan,2)+sex+ICV	-1.4739	83.8357	-1.4739	0.14	-0.16337	100.843	-0.16337	0.87
2019-07-04_18:05:35	CorpusCallosum_total	GRS	CorpusCallosum_total~GRS*ns(agescan,2)+sex+ICV	0.00818513	34.1329	0.00818513	0.99	-0.692716	42.5152	-0.692716	0.49
2019-07-04_18:05:37	VentralDC_total	rs11591402	VentralDC_total~rs11591402*ns(agescan,2)+sex+ICV	-1.34419	90.8208	-1.34419	0.18	-0.890654	107.355	-0.890654	0.37
2019-07-04_18:05:38	VentralDC_total	rs1427829	VentralDC_total~rs1427829*ns(agescan,2)+sex+ICV	1.34322	74.5213	1.34322	0.18	0.26831	88.6543	0.26831	0.79
2019-07-04_18:05:40	VentralDC_total	rs212178	VentralDC_total~rs212178*ns(agescan,2)+sex+ICV	0.769253	120.517	0.769253	0.44	2.04805	137.367	2.04805	0.041
2019-07-04_18:05:41	VentralDC_total	rs281324	VentralDC_total~rs281324*ns(agescan,2)+sex+ICV	0.254728	75.7004	0.254728	0.8	-1.14622	90.6197	-1.14622	0.25
2019-07-04_18:05:43	VentralDC_total	rs4858241	VentralDC_total~rs4858241*ns(agescan,2)+sex+ICV	-0.285904	74.3439	-0.285904	0.77	-0.110412	87.6913	-0.110412	0.91
2019-07-04_18:05:44	VentralDC_total	rs4916723	VentralDC_total~rs4916723*ns(agescan,2)+sex+ICV	-1.67783	74.3165	-1.67783	0.093	-1.22148	85.3932	-1.22148	0.22
2019-07-04_18:05:45	VentralDC_total	rs74760947	VentralDC_total~rs74760947*ns(agescan,2)+sex+ICV	0.187887	185.119	0.187887	0.85	-0.288177	238.274	-0.288177	0.77
2019-07-04_18:05:47	VentralDC_total	rs9677504	VentralDC_total~rs9677504*ns(agescan,2)+sex+ICV	0.749668	127.658	0.749668	0.45	0.21603	147.533	0.21603	0.83
2019-07-04_18:05:48	VentralDC_total	GRS	VentralDC_total~GRS*ns(agescan,2)+sex+ICV	1.29382	52.0035	1.29382	0.2	0.71831	62.8477	0.71831	0.47
