# Supplementary material for: Aging-Dependent Genetic Effects Associated to ADHD Predict Longitudinal Changes of Ventricular Volumes in Adulthood
Source: Front Psychiatry. 2020 Jun 29;11:574. doi: 10.3389/fpsyt.2020.00574 (PMC7344235; doi:10.3389/fpsyt.2020.00574)
Supplement: Supplementary file 1 [file DataSheet_1.zip › Tables_manuscript/ST4.xlsx]

## Sheet: Sheet1
DateTime	Outcome	Determinant	Model	Beta	SE	T	P
2019-07-04_18:31:52	GM	rs11591402	GM~rs11591402*ns(agescan,1)+sex+ICV	0.54806	5907.19	0.54806	0.5838
2019-07-04_18:31:52	GM	rs1427829	GM~rs1427829*ns(agescan,1)+sex+ICV	-1.05413	4849.38	-1.05413	0.2921
2019-07-04_18:31:53	GM	rs212178	GM~rs212178*ns(agescan,1)+sex+ICV	2.27158	7585.2	2.27158	0.02332
2019-07-04_18:31:53	GM	rs281324	GM~rs281324*ns(agescan,1)+sex+ICV	-1.83997	5005.81	-1.83997	0.06607
2019-07-04_18:31:54	GM	rs4858241	GM~rs4858241*ns(agescan,1)+sex+ICV	0.0580765	4808.92	0.0580765	0.9537
2019-07-04_18:31:54	GM	rs4916723	GM~rs4916723*ns(agescan,1)+sex+ICV	0.328594	4768.4	0.328594	0.7425
2019-07-04_18:31:54	GM	rs74760947	GM~rs74760947*ns(agescan,1)+sex+ICV	-0.726495	13137.5	-0.726495	0.4677
2019-07-04_18:31:55	GM	rs9677504	GM~rs9677504*ns(agescan,1)+sex+ICV	1.09371	8493.63	1.09371	0.2743
2019-07-04_18:31:55	GM	GRS	GM~GRS*ns(agescan,1)+sex+ICV	-0.271911	3535.4	-0.271911	0.7857
2019-07-04_18:31:56	WM	rs11591402	WM~rs11591402*ns(agescan,1)+sex+ICV	0.600926	6585.65	0.600926	0.548
2019-07-04_18:31:56	WM	rs1427829	WM~rs1427829*ns(agescan,1)+sex+ICV	-1.86552	5401.34	-1.86552	0.0624
2019-07-04_18:31:56	WM	rs212178	WM~rs212178*ns(agescan,1)+sex+ICV	1.77664	8488.74	1.77664	0.07593
2019-07-04_18:31:57	WM	rs281324	WM~rs281324*ns(agescan,1)+sex+ICV	-2.37147	5579.9	-2.37147	0.01791
2019-07-04_18:31:57	WM	rs4858241	WM~rs4858241*ns(agescan,1)+sex+ICV	-1.50456	5367.98	-1.50456	0.1328
2019-07-04_18:31:58	WM	rs4916723	WM~rs4916723*ns(agescan,1)+sex+ICV	-1.44952	5318.39	-1.44952	0.1475
2019-07-04_18:31:58	WM	rs74760947	WM~rs74760947*ns(agescan,1)+sex+ICV	-1.30291	14619.2	-1.30291	0.1929
2019-07-04_18:31:59	WM	rs9677504	WM~rs9677504*ns(agescan,1)+sex+ICV	1.84618	9514.85	1.84618	0.06516
2019-07-04_18:31:59	WM	GRS	WM~GRS*ns(agescan,1)+sex+ICV	0.235021	3948.13	0.235021	0.8142
2019-07-04_18:32:00	TBV	rs11591402	TBV~rs11591402*ns(agescan,1)+sex+ICV	0.633155	10299.2	0.633155	0.5268
2019-07-04_18:32:00	TBV	rs1427829	TBV~rs1427829*ns(agescan,1)+sex+ICV	-1.76798	8448.76	-1.76798	0.07737
2019-07-04_18:32:00	TBV	rs212178	TBV~rs212178*ns(agescan,1)+sex+ICV	2.47091	13238.9	2.47091	0.01364
2019-07-04_18:32:00	TBV	rs281324	TBV~rs281324*ns(agescan,1)+sex+ICV	-2.5886	8722.27	-2.5886	0.009776
2019-07-04_18:32:01	TBV	rs4858241	TBV~rs4858241*ns(agescan,1)+sex+ICV	-0.838694	8395.45	-0.838694	0.4018
2019-07-04_18:32:01	TBV	rs4916723	TBV~rs4916723*ns(agescan,1)+sex+ICV	-0.670177	8337.23	-0.670177	0.5029
2019-07-04_18:32:01	TBV	rs74760947	TBV~rs74760947*ns(agescan,1)+sex+ICV	-1.31477	22892.6	-1.31477	0.1889
2019-07-04_18:32:02	TBV	rs9677504	TBV~rs9677504*ns(agescan,1)+sex+ICV	1.85574	14895.4	1.85574	0.06378
2019-07-04_18:32:02	TBV	GRS	TBV~GRS*ns(agescan,1)+sex+ICV	0.0684105	6186.75	0.0684105	0.9455
2019-07-04_18:32:02	BPF	rs11591402	BPF~rs11591402*ns(agescan,1)+sex+ICV	0.894296	0.00745504	0.894296	0.3714
2019-07-04_18:32:02	BPF	rs1427829	BPF~rs1427829*ns(agescan,1)+sex+ICV	-1.48147	0.00611614	-1.48147	0.1388
2019-07-04_18:32:03	BPF	rs212178	BPF~rs212178*ns(agescan,1)+sex+ICV	1.57437	0.00959399	1.57437	0.1157
2019-07-04_18:32:03	BPF	rs281324	BPF~rs281324*ns(agescan,1)+sex+ICV	-2.5679	0.00631029	-2.5679	0.01038
2019-07-04_18:32:04	BPF	rs4858241	BPF~rs4858241*ns(agescan,1)+sex+ICV	-0.996349	0.0060738	-0.996349	0.3193
2019-07-04_18:32:04	BPF	rs4916723	BPF~rs4916723*ns(agescan,1)+sex+ICV	-1.15974	0.00602306	-1.15974	0.2464
2019-07-04_18:32:04	BPF	rs74760947	BPF~rs74760947*ns(agescan,1)+sex+ICV	-1.10227	0.0165728	-1.10227	0.2706
2019-07-04_18:32:05	BPF	rs9677504	BPF~rs9677504*ns(agescan,1)+sex+ICV	1.6921	0.0107553	1.6921	0.09094
2019-07-04_18:32:05	BPF	GRS	BPF~GRS*ns(agescan,1)+sex+ICV	0.410176	0.00447012	0.410176	0.6818
2019-07-04_18:32:06	CSF	rs11591402	CSF~rs11591402*ns(agescan,1)+sex+ICV	-0.872206	76.6429	-0.872206	0.3833
2019-07-04_18:32:06	CSF	rs1427829	CSF~rs1427829*ns(agescan,1)+sex+ICV	-0.483362	62.9002	-0.483362	0.6289
2019-07-04_18:32:07	CSF	rs212178	CSF~rs212178*ns(agescan,1)+sex+ICV	-0.699159	98.4527	-0.699159	0.4846
2019-07-04_18:32:08	CSF	rs281324	CSF~rs281324*ns(agescan,1)+sex+ICV	0.658422	64.9947	0.658422	0.5104
2019-07-04_18:32:08	CSF	rs4858241	CSF~rs4858241*ns(agescan,1)+sex+ICV	-1.11613	62.4019	-1.11613	0.2646
2019-07-04_18:32:09	CSF	rs4916723	CSF~rs4916723*ns(agescan,1)+sex+ICV	1.57019	61.7208	1.57019	0.1167
2019-07-04_18:32:09	CSF	rs74760947	CSF~rs74760947*ns(agescan,1)+sex+ICV	-0.118021	170.47	-0.118021	0.9061
2019-07-04_18:32:10	CSF	rs9677504	CSF~rs9677504*ns(agescan,1)+sex+ICV	-1.68458	109.598	-1.68458	0.09238
2019-07-04_18:32:11	CSF	GRS	CSF~GRS*ns(agescan,1)+sex+ICV	-1.38394	45.7009	-1.38394	0.1667
2019-07-04_18:32:11	Lateral_Ventricles	rs11591402	Lateral_Ventricles~rs11591402*ns(agescan,1)+sex+ICV	-1.01017	1750.88	-1.01017	0.3127
2019-07-04_18:32:12	Lateral_Ventricles	rs1427829	Lateral_Ventricles~rs1427829*ns(agescan,1)+sex+ICV	-0.625846	1439.3	-0.625846	0.5316
2019-07-04_18:32:12	Lateral_Ventricles	rs212178	Lateral_Ventricles~rs212178*ns(agescan,1)+sex+ICV	-3.98275	2249.15	-3.98275	7.304e-05
2019-07-04_18:32:13	Lateral_Ventricles	rs281324	Lateral_Ventricles~rs281324*ns(agescan,1)+sex+ICV	-0.487231	1493.17	-0.487231	0.6262
2019-07-04_18:32:13	Lateral_Ventricles	rs4858241	Lateral_Ventricles~rs4858241*ns(agescan,1)+sex+ICV	-2.71023	1430.94	-2.71023	0.006838
2019-07-04_18:32:14	Lateral_Ventricles	rs4916723	Lateral_Ventricles~rs4916723*ns(agescan,1)+sex+ICV	-0.106824	1438.87	-0.106824	0.915
2019-07-04_18:32:14	Lateral_Ventricles	rs74760947	Lateral_Ventricles~rs74760947*ns(agescan,1)+sex+ICV	1.49755	3911.36	1.49755	0.1346
2019-07-04_18:32:15	Lateral_Ventricles	rs9677504	Lateral_Ventricles~rs9677504*ns(agescan,1)+sex+ICV	0.29258	2606.59	0.29258	0.7699
2019-07-04_18:32:16	Lateral_Ventricles	GRS	Lateral_Ventricles~GRS*ns(agescan,1)+sex+ICV	0.346566	1067.79	0.346566	0.729
2019-07-04_18:32:16	Third_Ventricle	rs11591402	Third_Ventricle~rs11591402*ns(agescan,1)+sex+ICV	-0.650628	80.6459	-0.650628	0.5154
2019-07-04_18:32:17	Third_Ventricle	rs1427829	Third_Ventricle~rs1427829*ns(agescan,1)+sex+ICV	0.146401	66.3492	0.146401	0.8836
2019-07-04_18:32:17	Third_Ventricle	rs212178	Third_Ventricle~rs212178*ns(agescan,1)+sex+ICV	-1.84752	104.069	-1.84752	0.06497
2019-07-04_18:32:18	Third_Ventricle	rs281324	Third_Ventricle~rs281324*ns(agescan,1)+sex+ICV	0.710147	68.7898	0.710147	0.4778
2019-07-04_18:32:19	Third_Ventricle	rs4858241	Third_Ventricle~rs4858241*ns(agescan,1)+sex+ICV	0.362672	65.9993	0.362672	0.7169
2019-07-04_18:32:19	Third_Ventricle	rs4916723	Third_Ventricle~rs4916723*ns(agescan,1)+sex+ICV	-1.32442	66.0474	-1.32442	0.1857
2019-07-04_18:32:20	Third_Ventricle	rs74760947	Third_Ventricle~rs74760947*ns(agescan,1)+sex+ICV	1.0195	180.228	1.0195	0.3082
2019-07-04_18:32:21	Third_Ventricle	rs9677504	Third_Ventricle~rs9677504*ns(agescan,1)+sex+ICV	-1.40986	119.178	-1.40986	0.1589
2019-07-04_18:32:21	Third_Ventricle	GRS	Third_Ventricle~GRS*ns(agescan,1)+sex+ICV	0.60211	49.0242	0.60211	0.5472
2019-07-04_18:32:22	Fourth_Ventricle	rs11591402	Fourth_Ventricle~rs11591402*ns(agescan,1)+sex+ICV	-0.949048	70.0533	-0.949048	0.3428
2019-07-04_18:32:22	Fourth_Ventricle	rs1427829	Fourth_Ventricle~rs1427829*ns(agescan,1)+sex+ICV	0.267616	57.6983	0.267616	0.7891
2019-07-04_18:32:23	Fourth_Ventricle	rs212178	Fourth_Ventricle~rs212178*ns(agescan,1)+sex+ICV	-2.26689	90.4083	-2.26689	0.02361
2019-07-04_18:32:23	Fourth_Ventricle	rs281324	Fourth_Ventricle~rs281324*ns(agescan,1)+sex+ICV	-0.903173	59.7561	-0.903173	0.3667
2019-07-04_18:32:23	Fourth_Ventricle	rs4858241	Fourth_Ventricle~rs4858241*ns(agescan,1)+sex+ICV	0.417068	57.3845	0.417068	0.6767
2019-07-04_18:32:24	Fourth_Ventricle	rs4916723	Fourth_Ventricle~rs4916723*ns(agescan,1)+sex+ICV	-0.457609	57.4487	-0.457609	0.6473
2019-07-04_18:32:24	Fourth_Ventricle	rs74760947	Fourth_Ventricle~rs74760947*ns(agescan,1)+sex+ICV	0.588691	156.27	0.588691	0.5562
2019-07-04_18:32:25	Fourth_Ventricle	rs9677504	Fourth_Ventricle~rs9677504*ns(agescan,1)+sex+ICV	1.00505	103.893	1.00505	0.3151
2019-07-04_18:32:25	Fourth_Ventricle	GRS	Fourth_Ventricle~GRS*ns(agescan,1)+sex+ICV	2.07854	42.6013	2.07854	0.03791
2019-07-04_18:32:26	Hippocampus_total	rs11591402	Hippocampus_total~rs11591402*ns(agescan,1)+sex+ICV	2.04799	254.746	2.04799	0.04082
2019-07-04_18:32:26	Hippocampus_total	rs1427829	Hippocampus_total~rs1427829*ns(agescan,1)+sex+ICV	1.20678	208.434	1.20678	0.2278
2019-07-04_18:32:26	Hippocampus_total	rs212178	Hippocampus_total~rs212178*ns(agescan,1)+sex+ICV	0.110416	325.139	0.110416	0.9121
2019-07-04_18:32:27	Hippocampus_total	rs281324	Hippocampus_total~rs281324*ns(agescan,1)+sex+ICV	-0.637421	213.759	-0.637421	0.524
2019-07-04_18:32:28	Hippocampus_total	rs4858241	Hippocampus_total~rs4858241*ns(agescan,1)+sex+ICV	-0.48053	205.7	-0.48053	0.631
2019-07-04_18:32:28	Hippocampus_total	rs4916723	Hippocampus_total~rs4916723*ns(agescan,1)+sex+ICV	-1.90394	199.667	-1.90394	0.0572
2019-07-04_18:32:28	Hippocampus_total	rs74760947	Hippocampus_total~rs74760947*ns(agescan,1)+sex+ICV	-1.01905	561.472	-1.01905	0.3084
2019-07-04_18:32:29	Hippocampus_total	rs9677504	Hippocampus_total~rs9677504*ns(agescan,1)+sex+ICV	-0.39431	350.054	-0.39431	0.6934
2019-07-04_18:32:30	Hippocampus_total	GRS	Hippocampus_total~GRS*ns(agescan,1)+sex+ICV	0.63783	148.179	0.63783	0.5237
2019-07-04_18:32:30	Nucleus_Accumbens_total	rs11591402	Nucleus_Accumbens_total~rs11591402*ns(agescan,1)+sex+ICV	1.55797	40.2334	1.55797	0.1196
2019-07-04_18:32:30	Nucleus_Accumbens_total	rs1427829	Nucleus_Accumbens_total~rs1427829*ns(agescan,1)+sex+ICV	-0.208926	32.943	-0.208926	0.8345
2019-07-04_18:32:31	Nucleus_Accumbens_total	rs212178	Nucleus_Accumbens_total~rs212178*ns(agescan,1)+sex+ICV	0.0961585	51.4854	0.0961585	0.9234
2019-07-04_18:32:31	Nucleus_Accumbens_total	rs281324	Nucleus_Accumbens_total~rs281324*ns(agescan,1)+sex+ICV	-0.0764441	33.8644	-0.0764441	0.9391
2019-07-04_18:32:32	Nucleus_Accumbens_total	rs4858241	Nucleus_Accumbens_total~rs4858241*ns(agescan,1)+sex+ICV	0.027832	32.568	0.027832	0.9778
2019-07-04_18:32:32	Nucleus_Accumbens_total	rs4916723	Nucleus_Accumbens_total~rs4916723*ns(agescan,1)+sex+ICV	-0.25176	31.9052	-0.25176	0.8013
2019-07-04_18:32:32	Nucleus_Accumbens_total	rs74760947	Nucleus_Accumbens_total~rs74760947*ns(agescan,1)+sex+ICV	-0.591761	88.9407	-0.591761	0.5541
2019-07-04_18:32:33	Nucleus_Accumbens_total	rs9677504	Nucleus_Accumbens_total~rs9677504*ns(agescan,1)+sex+ICV	-2.69883	55.957	-2.69883	0.007075
2019-07-04_18:32:33	Nucleus_Accumbens_total	GRS	Nucleus_Accumbens_total~GRS*ns(agescan,1)+sex+ICV	-1.22374	23.6042	-1.22374	0.2213
2019-07-04_18:32:34	Amygdala_total	rs11591402	Amygdala_total~rs11591402*ns(agescan,1)+sex+ICV	0.80623	86.4878	0.80623	0.4203
2019-07-04_18:32:34	Amygdala_total	rs1427829	Amygdala_total~rs1427829*ns(agescan,1)+sex+ICV	1.3462	71.0547	1.3462	0.1785
2019-07-04_18:32:35	Amygdala_total	rs212178	Amygdala_total~rs212178*ns(agescan,1)+sex+ICV	0.845204	110.813	0.845204	0.3982
2019-07-04_18:32:36	Amygdala_total	rs281324	Amygdala_total~rs281324*ns(agescan,1)+sex+ICV	-0.85197	72.9974	-0.85197	0.3944
2019-07-04_18:32:37	Amygdala_total	rs4858241	Amygdala_total~rs4858241*ns(agescan,1)+sex+ICV	0.0357899	70.2168	0.0357899	0.9715
2019-07-04_18:32:38	Amygdala_total	rs4916723	Amygdala_total~rs4916723*ns(agescan,1)+sex+ICV	-2.64301	68.4436	-2.64301	0.008345
2019-07-04_18:32:39	Amygdala_total	rs74760947	Amygdala_total~rs74760947*ns(agescan,1)+sex+ICV	-0.708738	191.655	-0.708738	0.4787
2019-07-04_18:32:39	Amygdala_total	rs9677504	Amygdala_total~rs9677504*ns(agescan,1)+sex+ICV	0.844282	119.993	0.844282	0.3987
2019-07-04_18:32:40	Amygdala_total	GRS	Amygdala_total~GRS*ns(agescan,1)+sex+ICV	1.80243	50.6803	1.80243	0.07178
2019-07-04_18:32:41	Caudate_total	rs11591402	Caudate_total~rs11591402*ns(agescan,1)+sex+ICV	0.201979	164.663	0.201979	0.84
2019-07-04_18:32:41	Caudate_total	rs1427829	Caudate_total~rs1427829*ns(agescan,1)+sex+ICV	-0.208373	135.477	-0.208373	0.835
2019-07-04_18:32:41	Caudate_total	rs212178	Caudate_total~rs212178*ns(agescan,1)+sex+ICV	-0.324589	212.542	-0.324589	0.7456
2019-07-04_18:32:42	Caudate_total	rs281324	Caudate_total~rs281324*ns(agescan,1)+sex+ICV	-2.72147	139.933	-2.72147	0.006612
2019-07-04_18:32:42	Caudate_total	rs4858241	Caudate_total~rs4858241*ns(agescan,1)+sex+ICV	-0.700258	134.765	-0.700258	0.4839
2019-07-04_18:32:43	Caudate_total	rs4916723	Caudate_total~rs4916723*ns(agescan,1)+sex+ICV	-0.896232	134.707	-0.896232	0.3703
2019-07-04_18:32:43	Caudate_total	rs74760947	Caudate_total~rs74760947*ns(agescan,1)+sex+ICV	-0.48616	368.004	-0.48616	0.627
2019-07-04_18:32:43	Caudate_total	rs9677504	Caudate_total~rs9677504*ns(agescan,1)+sex+ICV	-1.71123	242.736	-1.71123	0.08735
2019-07-04_18:32:44	Caudate_total	GRS	Caudate_total~GRS*ns(agescan,1)+sex+ICV	0.626311	99.9565	0.626311	0.5313
2019-07-04_18:32:44	Pallidum_total	rs11591402	Pallidum_total~rs11591402*ns(agescan,1)+sex+ICV	0.417564	84.2245	0.417564	0.6764
2019-07-04_18:32:45	Pallidum_total	rs1427829	Pallidum_total~rs1427829*ns(agescan,1)+sex+ICV	0.179628	68.9058	0.179628	0.8575
2019-07-04_18:32:46	Pallidum_total	rs212178	Pallidum_total~rs212178*ns(agescan,1)+sex+ICV	2.19481	107.836	2.19481	0.02841
2019-07-04_18:32:46	Pallidum_total	rs281324	Pallidum_total~rs281324*ns(agescan,1)+sex+ICV	0.274884	70.9159	0.274884	0.7835
2019-07-04_18:32:47	Pallidum_total	rs4858241	Pallidum_total~rs4858241*ns(agescan,1)+sex+ICV	-0.610094	68.1613	-0.610094	0.5419
2019-07-04_18:32:47	Pallidum_total	rs4916723	Pallidum_total~rs4916723*ns(agescan,1)+sex+ICV	0.81673	66.8252	0.81673	0.4143
2019-07-04_18:32:48	Pallidum_total	rs74760947	Pallidum_total~rs74760947*ns(agescan,1)+sex+ICV	-0.441337	186.03	-0.441337	0.6591
2019-07-04_18:32:49	Pallidum_total	rs9677504	Pallidum_total~rs9677504*ns(agescan,1)+sex+ICV	0.63016	118.145	0.63016	0.5287
2019-07-04_18:32:49	Pallidum_total	GRS	Pallidum_total~GRS*ns(agescan,1)+sex+ICV	-1.12346	49.5292	-1.12346	0.2615
2019-07-04_18:32:50	Putamen_total	rs11591402	Putamen_total~rs11591402*ns(agescan,1)+sex+ICV	0.280345	204.426	0.280345	0.7793
2019-07-04_18:32:50	Putamen_total	rs1427829	Putamen_total~rs1427829*ns(agescan,1)+sex+ICV	0.302036	167.897	0.302036	0.7627
2019-07-04_18:32:50	Putamen_total	rs212178	Putamen_total~rs212178*ns(agescan,1)+sex+ICV	2.02259	262.562	2.02259	0.04338
2019-07-04_18:32:51	Putamen_total	rs281324	Putamen_total~rs281324*ns(agescan,1)+sex+ICV	0.330975	173.718	0.330975	0.7407
2019-07-04_18:32:51	Putamen_total	rs4858241	Putamen_total~rs4858241*ns(agescan,1)+sex+ICV	0.0138092	166.798	0.0138092	0.989
2019-07-04_18:32:52	Putamen_total	rs4916723	Putamen_total~rs4916723*ns(agescan,1)+sex+ICV	-1.21727	165.715	-1.21727	0.2238
2019-07-04_18:32:52	Putamen_total	rs74760947	Putamen_total~rs74760947*ns(agescan,1)+sex+ICV	-1.77663	454.852	-1.77663	0.07593
2019-07-04_18:32:52	Putamen_total	rs9677504	Putamen_total~rs9677504*ns(agescan,1)+sex+ICV	-0.00951521	296.359	-0.00951521	0.9924
2019-07-04_18:32:53	Putamen_total	GRS	Putamen_total~GRS*ns(agescan,1)+sex+ICV	0.232882	122.882	0.232882	0.8159
2019-07-04_18:32:53	Thalamus_total	rs11591402	Thalamus_total~rs11591402*ns(agescan,1)+sex+ICV	0.835707	175.204	0.835707	0.4035
2019-07-04_18:32:54	Thalamus_total	rs1427829	Thalamus_total~rs1427829*ns(agescan,1)+sex+ICV	0.0834715	143.936	0.0834715	0.9335
2019-07-04_18:32:54	Thalamus_total	rs212178	Thalamus_total~rs212178*ns(agescan,1)+sex+ICV	0.824256	226.656	0.824256	0.41
2019-07-04_18:32:55	Thalamus_total	rs281324	Thalamus_total~rs281324*ns(agescan,1)+sex+ICV	2.11484	148.64	2.11484	0.03469
2019-07-04_18:32:55	Thalamus_total	rs4858241	Thalamus_total~rs4858241*ns(agescan,1)+sex+ICV	-0.245292	142.925	-0.245292	0.8063
2019-07-04_18:32:55	Thalamus_total	rs4916723	Thalamus_total~rs4916723*ns(agescan,1)+sex+ICV	-0.683409	142.031	-0.683409	0.4945
2019-07-04_18:32:56	Thalamus_total	rs74760947	Thalamus_total~rs74760947*ns(agescan,1)+sex+ICV	0.844187	389.375	0.844187	0.3988
2019-07-04_18:32:56	Thalamus_total	rs9677504	Thalamus_total~rs9677504*ns(agescan,1)+sex+ICV	0.917418	255.166	0.917418	0.3591
2019-07-04_18:32:57	Thalamus_total	GRS	Thalamus_total~GRS*ns(agescan,1)+sex+ICV	-1.1467	105.418	-1.1467	0.2518
2019-07-04_18:32:57	Cerebellum_WM_total	rs11591402	Cerebellum_WM_total~rs11591402*ns(agescan,1)+sex+ICV	0.442274	537.995	0.442274	0.6584
2019-07-04_18:32:58	Cerebellum_WM_total	rs1427829	Cerebellum_WM_total~rs1427829*ns(agescan,1)+sex+ICV	-0.429651	442.185	-0.429651	0.6675
2019-07-04_18:32:58	Cerebellum_WM_total	rs212178	Cerebellum_WM_total~rs212178*ns(agescan,1)+sex+ICV	0.796128	694.948	0.796128	0.4261
2019-07-04_18:32:59	Cerebellum_WM_total	rs281324	Cerebellum_WM_total~rs281324*ns(agescan,1)+sex+ICV	0.813157	455.224	0.813157	0.4163
2019-07-04_18:33:00	Cerebellum_WM_total	rs4858241	Cerebellum_WM_total~rs4858241*ns(agescan,1)+sex+ICV	-1.48327	436.937	-1.48327	0.1383
2019-07-04_18:33:00	Cerebellum_WM_total	rs4916723	Cerebellum_WM_total~rs4916723*ns(agescan,1)+sex+ICV	0.213488	431.942	0.213488	0.831
2019-07-04_18:33:01	Cerebellum_WM_total	rs74760947	Cerebellum_WM_total~rs74760947*ns(agescan,1)+sex+ICV	-1.31712	1196.19	-1.31712	0.1881
2019-07-04_18:33:02	Cerebellum_WM_total	rs9677504	Cerebellum_WM_total~rs9677504*ns(agescan,1)+sex+ICV	-0.523626	769.992	-0.523626	0.6007
2019-07-04_18:33:02	Cerebellum_WM_total	GRS	Cerebellum_WM_total~GRS*ns(agescan,1)+sex+ICV	-1.22916	320.414	-1.22916	0.2193
2019-07-04_18:33:03	Cerebellar_Cortex_total	rs11591402	Cerebellar_Cortex_total~rs11591402*ns(agescan,1)+sex+ICV	0.708196	1846.86	0.708196	0.479
2019-07-04_18:33:04	Cerebellar_Cortex_total	rs1427829	Cerebellar_Cortex_total~rs1427829*ns(agescan,1)+sex+ICV	-1.00701	1513.61	-1.00701	0.3142
2019-07-04_18:33:05	Cerebellar_Cortex_total	rs212178	Cerebellar_Cortex_total~rs212178*ns(agescan,1)+sex+ICV	-0.154435	2378.45	-0.154435	0.8773
2019-07-04_18:33:05	Cerebellar_Cortex_total	rs281324	Cerebellar_Cortex_total~rs281324*ns(agescan,1)+sex+ICV	-0.634189	1561.32	-0.634189	0.5261
2019-07-04_18:33:06	Cerebellar_Cortex_total	rs4858241	Cerebellar_Cortex_total~rs4858241*ns(agescan,1)+sex+ICV	-0.896634	1500.01	-0.896634	0.3701
2019-07-04_18:33:07	Cerebellar_Cortex_total	rs4916723	Cerebellar_Cortex_total~rs4916723*ns(agescan,1)+sex+ICV	1.12569	1479.85	1.12569	0.2606
2019-07-04_18:33:08	Cerebellar_Cortex_total	rs74760947	Cerebellar_Cortex_total~rs74760947*ns(agescan,1)+sex+ICV	-1.14006	4091.66	-1.14006	0.2545
2019-07-04_18:33:09	Cerebellar_Cortex_total	rs9677504	Cerebellar_Cortex_total~rs9677504*ns(agescan,1)+sex+ICV	0.976287	2634.4	0.976287	0.3292
2019-07-04_18:33:10	Cerebellar_Cortex_total	GRS	Cerebellar_Cortex_total~GRS*ns(agescan,1)+sex+ICV	-0.417251	1097.76	-0.417251	0.6766
2019-07-04_18:33:10	CorpusCallosum_total	rs11591402	CorpusCallosum_total~rs11591402*ns(agescan,1)+sex+ICV	1.81072	105.55	1.81072	0.07048
2019-07-04_18:33:11	CorpusCallosum_total	rs1427829	CorpusCallosum_total~rs1427829*ns(agescan,1)+sex+ICV	0.00630703	86.7242	0.00630703	0.995
2019-07-04_18:33:11	CorpusCallosum_total	rs212178	CorpusCallosum_total~rs212178*ns(agescan,1)+sex+ICV	0.968364	135.861	0.968364	0.3331
2019-07-04_18:33:11	CorpusCallosum_total	rs281324	CorpusCallosum_total~rs281324*ns(agescan,1)+sex+ICV	-0.944633	89.5279	-0.944633	0.3451
2019-07-04_18:33:12	CorpusCallosum_total	rs4858241	CorpusCallosum_total~rs4858241*ns(agescan,1)+sex+ICV	-0.539008	86.1129	-0.539008	0.59
2019-07-04_18:33:12	CorpusCallosum_total	rs4916723	CorpusCallosum_total~rs4916723*ns(agescan,1)+sex+ICV	1.06737	84.9942	1.06737	0.2861
2019-07-04_18:33:13	CorpusCallosum_total	rs74760947	CorpusCallosum_total~rs74760947*ns(agescan,1)+sex+ICV	0.448518	235.046	0.448518	0.6539
2019-07-04_18:33:13	CorpusCallosum_total	rs9677504	CorpusCallosum_total~rs9677504*ns(agescan,1)+sex+ICV	0.334896	151.079	0.334896	0.7378
2019-07-04_18:33:13	CorpusCallosum_total	GRS	CorpusCallosum_total~GRS*ns(agescan,1)+sex+ICV	-1.42067	62.9802	-1.42067	0.1557
2019-07-04_18:33:14	VentralDC_total	rs11591402	VentralDC_total~rs11591402*ns(agescan,1)+sex+ICV	0.61496	136.342	0.61496	0.5387
2019-07-04_18:33:14	VentralDC_total	rs1427829	VentralDC_total~rs1427829*ns(agescan,1)+sex+ICV	0.893487	111.542	0.893487	0.3718
2019-07-04_18:33:15	VentralDC_total	rs212178	VentralDC_total~rs212178*ns(agescan,1)+sex+ICV	1.10023	174.942	1.10023	0.2715
2019-07-04_18:33:15	VentralDC_total	rs281324	VentralDC_total~rs281324*ns(agescan,1)+sex+ICV	-1.70289	114.987	-1.70289	0.0889
2019-07-04_18:33:16	VentralDC_total	rs4858241	VentralDC_total~rs4858241*ns(agescan,1)+sex+ICV	0.396873	110.586	0.396873	0.6915
2019-07-04_18:33:16	VentralDC_total	rs4916723	VentralDC_total~rs4916723*ns(agescan,1)+sex+ICV	-1.03199	108.833	-1.03199	0.3023
2019-07-04_18:33:17	VentralDC_total	rs74760947	VentralDC_total~rs74760947*ns(agescan,1)+sex+ICV	-0.180538	301.702	-0.180538	0.8568
2019-07-04_18:33:18	VentralDC_total	rs9677504	VentralDC_total~rs9677504*ns(agescan,1)+sex+ICV	-0.43669	192.943	-0.43669	0.6624
2019-07-04_18:33:18	VentralDC_total	GRS	VentralDC_total~GRS*ns(agescan,1)+sex+ICV	0.791508	80.6333	0.791508	0.4288
