# Supplementary material for: Aging-Dependent Genetic Effects Associated to ADHD Predict Longitudinal Changes of Ventricular Volumes in Adulthood
Source: Front Psychiatry. 2020 Jun 29;11:574. doi: 10.3389/fpsyt.2020.00574 (PMC7344235; doi:10.3389/fpsyt.2020.00574)
Supplement: Supplementary file 1 [file DataSheet_1.zip › Tables_manuscript/ST5.xlsx]

## Sheet: Sheet1
DateTime	Outcome	Determinant	Model	Beta	SE	T	P
2019-07-04_17:57:19	GM	rs11591402	GM~rs11591402+ns(agescan,2)+sex+ICV	1.45559	784.659	1.45559	0.15
2019-07-04_17:57:20	GM	rs1427829	GM~rs1427829+ns(agescan,2)+sex+ICV	0.146144	647.898	0.146144	0.88
2019-07-04_17:57:21	GM	rs212178	GM~rs212178+ns(agescan,2)+sex+ICV	-2.81113	1027.31	-2.81113	0.005
2019-07-04_17:57:22	GM	rs281324	GM~rs281324+ns(agescan,2)+sex+ICV	1.2288	651.81	1.2288	0.22
2019-07-04_17:57:24	GM	rs4858241	GM~rs4858241+ns(agescan,2)+sex+ICV	-0.425661	651.136	-0.425661	0.67
2019-07-04_17:57:25	GM	rs4916723	GM~rs4916723+ns(agescan,2)+sex+ICV	-1.0333	642.84	-1.0333	0.3
2019-07-04_17:57:26	GM	rs74760947	GM~rs74760947+ns(agescan,2)+sex+ICV	0.422586	1661.22	0.422586	0.67
2019-07-04_17:57:27	GM	rs9677504	GM~rs9677504+ns(agescan,2)+sex+ICV	-0.351567	1122.52	-0.351567	0.73
2019-07-04_17:57:28	GM	GRS	GM~GRS+ns(agescan,2)+sex+ICV	0.025816	452.541	0.025816	0.98
2019-07-04_17:57:30	WM	rs11591402	WM~rs11591402+ns(agescan,2)+sex+ICV	1.85778	992.477	1.85778	0.063
2019-07-04_17:57:31	WM	rs1427829	WM~rs1427829+ns(agescan,2)+sex+ICV	0.858011	819.063	0.858011	0.39
2019-07-04_17:57:32	WM	rs212178	WM~rs212178+ns(agescan,2)+sex+ICV	-0.956688	1299.61	-0.956688	0.34
2019-07-04_17:57:33	WM	rs281324	WM~rs281324+ns(agescan,2)+sex+ICV	1.39683	824.006	1.39683	0.16
2019-07-04_17:57:34	WM	rs4858241	WM~rs4858241+ns(agescan,2)+sex+ICV	-0.0723647	823.339	-0.0723647	0.94
2019-07-04_17:57:35	WM	rs4916723	WM~rs4916723+ns(agescan,2)+sex+ICV	-1.67234	812.178	-1.67234	0.095
2019-07-04_17:57:36	WM	rs74760947	WM~rs74760947+ns(agescan,2)+sex+ICV	-0.222187	2106.08	-0.222187	0.82
2019-07-04_17:57:37	WM	rs9677504	WM~rs9677504+ns(agescan,2)+sex+ICV	0.261105	1419.49	0.261105	0.79
2019-07-04_17:57:39	WM	GRS	WM~GRS+ns(agescan,2)+sex+ICV	0.228363	572.696	0.228363	0.82
2019-07-04_17:57:40	TBV	rs11591402	TBV~rs11591402+ns(agescan,2)+sex+ICV	2.02911	1537.55	2.02911	0.043
2019-07-04_17:57:41	TBV	rs1427829	TBV~rs1427829+ns(agescan,2)+sex+ICV	0.721805	1269.72	0.721805	0.47
2019-07-04_17:57:42	TBV	rs212178	TBV~rs212178+ns(agescan,2)+sex+ICV	-2.14685	2014.54	-2.14685	0.032
2019-07-04_17:57:43	TBV	rs281324	TBV~rs281324+ns(agescan,2)+sex+ICV	1.55193	1277.33	1.55193	0.12
2019-07-04_17:57:44	TBV	rs4858241	TBV~rs4858241+ns(agescan,2)+sex+ICV	-0.25977	1276.24	-0.25977	0.8
2019-07-04_17:57:45	TBV	rs4916723	TBV~rs4916723+ns(agescan,2)+sex+ICV	-1.61223	1259.57	-1.61223	0.11
2019-07-04_17:57:46	TBV	rs74760947	TBV~rs74760947+ns(agescan,2)+sex+ICV	0.193948	3257.13	0.193948	0.85
2019-07-04_17:57:47	TBV	rs9677504	TBV~rs9677504+ns(agescan,2)+sex+ICV	-0.0508191	2200.2	-0.0508191	0.96
2019-07-04_17:57:48	TBV	GRS	TBV~GRS+ns(agescan,2)+sex+ICV	0.139125	887.074	0.139125	0.89
2019-07-04_17:57:49	BPF	rs11591402	BPF~rs11591402+ns(agescan,2)+sex+ICV	1.87795	0.0010624	1.87795	0.06
2019-07-04_17:57:50	BPF	rs1427829	BPF~rs1427829+ns(agescan,2)+sex+ICV	0.856528	0.000877578	0.856528	0.39
2019-07-04_17:57:51	BPF	rs212178	BPF~rs212178+ns(agescan,2)+sex+ICV	-2.33506	0.00139183	-2.33506	0.02
2019-07-04_17:57:52	BPF	rs281324	BPF~rs281324+ns(agescan,2)+sex+ICV	1.43902	0.000882974	1.43902	0.15
2019-07-04_17:57:53	BPF	rs4858241	BPF~rs4858241+ns(agescan,2)+sex+ICV	-0.262595	0.000882001	-0.262595	0.79
2019-07-04_17:57:54	BPF	rs4916723	BPF~rs4916723+ns(agescan,2)+sex+ICV	-1.68415	0.000870767	-1.68415	0.092
2019-07-04_17:57:55	BPF	rs74760947	BPF~rs74760947+ns(agescan,2)+sex+ICV	0.217748	0.00224642	0.217748	0.83
2019-07-04_17:57:57	BPF	rs9677504	BPF~rs9677504+ns(agescan,2)+sex+ICV	-0.130052	0.00152035	-0.130052	0.9
2019-07-04_17:57:58	BPF	GRS	BPF~GRS+ns(agescan,2)+sex+ICV	0.339405	0.000612671	0.339405	0.73
2019-07-04_17:57:59	CSF	rs11591402	CSF~rs11591402+ns(agescan,2)+sex+ICV	-1.28539	8.51799	-1.28539	0.2
2019-07-04_17:58:00	CSF	rs1427829	CSF~rs1427829+ns(agescan,2)+sex+ICV	-1.39721	7.04194	-1.39721	0.16
2019-07-04_17:58:02	CSF	rs212178	CSF~rs212178+ns(agescan,2)+sex+ICV	1.48876	11.2052	1.48876	0.14
2019-07-04_17:58:03	CSF	rs281324	CSF~rs281324+ns(agescan,2)+sex+ICV	-1.07166	7.09158	-1.07166	0.28
2019-07-04_17:58:04	CSF	rs4858241	CSF~rs4858241+ns(agescan,2)+sex+ICV	0.537062	7.07402	0.537062	0.59
2019-07-04_17:58:05	CSF	rs4916723	CSF~rs4916723+ns(agescan,2)+sex+ICV	-0.000720298	6.99807	-0.000720298	1
2019-07-04_17:58:07	CSF	rs74760947	CSF~rs74760947+ns(agescan,2)+sex+ICV	0.809878	17.8785	0.809878	0.42
2019-07-04_17:58:08	CSF	rs9677504	CSF~rs9677504+ns(agescan,2)+sex+ICV	-0.238954	12.1839	-0.238954	0.81
2019-07-04_17:58:09	CSF	GRS	CSF~GRS+ns(agescan,2)+sex+ICV	-0.339924	4.90574	-0.339924	0.73
2019-07-04_17:58:10	Lateral_Ventricles	rs11591402	Lateral_Ventricles~rs11591402+ns(agescan,2)+sex+ICV	0.199269	352.421	0.199269	0.84
2019-07-04_17:58:11	Lateral_Ventricles	rs1427829	Lateral_Ventricles~rs1427829+ns(agescan,2)+sex+ICV	-0.36272	291.135	-0.36272	0.72
2019-07-04_17:58:12	Lateral_Ventricles	rs212178	Lateral_Ventricles~rs212178+ns(agescan,2)+sex+ICV	1.2277	463.264	1.2277	0.22
2019-07-04_17:58:13	Lateral_Ventricles	rs281324	Lateral_Ventricles~rs281324+ns(agescan,2)+sex+ICV	-0.691752	293.209	-0.691752	0.49
2019-07-04_17:58:14	Lateral_Ventricles	rs4858241	Lateral_Ventricles~rs4858241+ns(agescan,2)+sex+ICV	0.244406	292.277	0.244406	0.81
2019-07-04_17:58:15	Lateral_Ventricles	rs4916723	Lateral_Ventricles~rs4916723+ns(agescan,2)+sex+ICV	-0.302233	289.495	-0.302233	0.76
2019-07-04_17:58:16	Lateral_Ventricles	rs74760947	Lateral_Ventricles~rs74760947+ns(agescan,2)+sex+ICV	0.146684	738.86	0.146684	0.88
2019-07-04_17:58:18	Lateral_Ventricles	rs9677504	Lateral_Ventricles~rs9677504+ns(agescan,2)+sex+ICV	0.0523427	503.897	0.0523427	0.96
2019-07-04_17:58:19	Lateral_Ventricles	GRS	Lateral_Ventricles~GRS+ns(agescan,2)+sex+ICV	-0.218133	202.845	-0.218133	0.83
2019-07-04_17:58:20	Third_Ventricle	rs11591402	Third_Ventricle~rs11591402+ns(agescan,2)+sex+ICV	-0.0314537	13.3626	-0.0314537	0.97
2019-07-04_17:58:22	Third_Ventricle	rs1427829	Third_Ventricle~rs1427829+ns(agescan,2)+sex+ICV	-0.668777	11.0465	-0.668777	0.5
2019-07-04_17:58:24	Third_Ventricle	rs212178	Third_Ventricle~rs212178+ns(agescan,2)+sex+ICV	-0.179074	17.5811	-0.179074	0.86
2019-07-04_17:58:26	Third_Ventricle	rs281324	Third_Ventricle~rs281324+ns(agescan,2)+sex+ICV	-0.253143	11.1252	-0.253143	0.8
2019-07-04_17:58:28	Third_Ventricle	rs4858241	Third_Ventricle~rs4858241+ns(agescan,2)+sex+ICV	0.170563	11.0913	0.170563	0.86
2019-07-04_17:58:29	Third_Ventricle	rs4916723	Third_Ventricle~rs4916723+ns(agescan,2)+sex+ICV	-0.107516	10.9781	-0.107516	0.91
2019-07-04_17:58:31	Third_Ventricle	rs74760947	Third_Ventricle~rs74760947+ns(agescan,2)+sex+ICV	1.28713	28.0154	1.28713	0.2
2019-07-04_17:58:33	Third_Ventricle	rs9677504	Third_Ventricle~rs9677504+ns(agescan,2)+sex+ICV	0.093539	19.1102	0.093539	0.93
2019-07-04_17:58:35	Third_Ventricle	GRS	Third_Ventricle~GRS+ns(agescan,2)+sex+ICV	-0.388631	7.69338	-0.388631	0.7
2019-07-04_17:58:35	Fourth_Ventricle	rs11591402	Fourth_Ventricle~rs11591402+ns(agescan,2)+sex+ICV	1.16995	16.7686	1.16995	0.24
2019-07-04_17:58:36	Fourth_Ventricle	rs1427829	Fourth_Ventricle~rs1427829+ns(agescan,2)+sex+ICV	-1.9692	13.8422	-1.9692	0.049
2019-07-04_17:58:37	Fourth_Ventricle	rs212178	Fourth_Ventricle~rs212178+ns(agescan,2)+sex+ICV	0.87657	21.9876	0.87657	0.38
2019-07-04_17:58:37	Fourth_Ventricle	rs281324	Fourth_Ventricle~rs281324+ns(agescan,2)+sex+ICV	0.739769	13.9372	0.739769	0.46
2019-07-04_17:58:38	Fourth_Ventricle	rs4858241	Fourth_Ventricle~rs4858241+ns(agescan,2)+sex+ICV	2.29937	13.9077	2.29937	0.022
2019-07-04_17:58:38	Fourth_Ventricle	rs4916723	Fourth_Ventricle~rs4916723+ns(agescan,2)+sex+ICV	0.879863	13.7448	0.879863	0.38
2019-07-04_17:58:39	Fourth_Ventricle	rs74760947	Fourth_Ventricle~rs74760947+ns(agescan,2)+sex+ICV	0.834597	35.4681	0.834597	0.4
2019-07-04_17:58:39	Fourth_Ventricle	rs9677504	Fourth_Ventricle~rs9677504+ns(agescan,2)+sex+ICV	-0.564966	23.9957	-0.564966	0.57
2019-07-04_17:58:40	Fourth_Ventricle	GRS	Fourth_Ventricle~GRS+ns(agescan,2)+sex+ICV	-1.65269	9.66767	-1.65269	0.098
2019-07-04_17:58:41	Hippocampus_total	rs11591402	Hippocampus_total~rs11591402+ns(agescan,2)+sex+ICV	0.0164001	21.5247	0.0164001	0.99
2019-07-04_17:58:42	Hippocampus_total	rs1427829	Hippocampus_total~rs1427829+ns(agescan,2)+sex+ICV	-0.605482	17.7664	-0.605482	0.54
2019-07-04_17:58:44	Hippocampus_total	rs212178	Hippocampus_total~rs212178+ns(agescan,2)+sex+ICV	-1.67414	28.1674	-1.67414	0.094
2019-07-04_17:58:45	Hippocampus_total	rs281324	Hippocampus_total~rs281324+ns(agescan,2)+sex+ICV	0.0867981	17.8698	0.0867981	0.93
2019-07-04_17:58:46	Hippocampus_total	rs4858241	Hippocampus_total~rs4858241+ns(agescan,2)+sex+ICV	-0.222153	17.8434	-0.222153	0.82
2019-07-04_17:58:48	Hippocampus_total	rs4916723	Hippocampus_total~rs4916723+ns(agescan,2)+sex+ICV	0.00836629	17.6317	0.00836629	0.99
2019-07-04_17:58:49	Hippocampus_total	rs74760947	Hippocampus_total~rs74760947+ns(agescan,2)+sex+ICV	0.293333	45.5065	0.293333	0.77
2019-07-04_17:58:50	Hippocampus_total	rs9677504	Hippocampus_total~rs9677504+ns(agescan,2)+sex+ICV	-2.20935	30.747	-2.20935	0.027
2019-07-04_17:58:51	Hippocampus_total	GRS	Hippocampus_total~GRS+ns(agescan,2)+sex+ICV	-0.574956	12.4018	-0.574956	0.57
2019-07-04_17:58:52	Nucleus_Accumbens_total	rs11591402	Nucleus_Accumbens_total~rs11591402+ns(agescan,2)+sex+ICV	1.7856	4.16849	1.7856	0.074
2019-07-04_17:58:53	Nucleus_Accumbens_total	rs1427829	Nucleus_Accumbens_total~rs1427829+ns(agescan,2)+sex+ICV	0.426066	3.43879	0.426066	0.67
2019-07-04_17:58:55	Nucleus_Accumbens_total	rs212178	Nucleus_Accumbens_total~rs212178+ns(agescan,2)+sex+ICV	-0.708516	5.45012	-0.708516	0.48
2019-07-04_17:58:56	Nucleus_Accumbens_total	rs281324	Nucleus_Accumbens_total~rs281324+ns(agescan,2)+sex+ICV	-0.257226	3.45895	-0.257226	0.8
2019-07-04_17:58:57	Nucleus_Accumbens_total	rs4858241	Nucleus_Accumbens_total~rs4858241+ns(agescan,2)+sex+ICV	0.0759162	3.45522	0.0759162	0.94
2019-07-04_17:58:58	Nucleus_Accumbens_total	rs4916723	Nucleus_Accumbens_total~rs4916723+ns(agescan,2)+sex+ICV	0.746989	3.40942	0.746989	0.46
2019-07-04_17:58:59	Nucleus_Accumbens_total	rs74760947	Nucleus_Accumbens_total~rs74760947+ns(agescan,2)+sex+ICV	0.242573	8.8649	0.242573	0.81
2019-07-04_17:59:00	Nucleus_Accumbens_total	rs9677504	Nucleus_Accumbens_total~rs9677504+ns(agescan,2)+sex+ICV	0.120489	5.96008	0.120489	0.9
2019-07-04_17:59:01	Nucleus_Accumbens_total	GRS	Nucleus_Accumbens_total~GRS+ns(agescan,2)+sex+ICV	-0.441029	2.40628	-0.441029	0.66
2019-07-04_17:59:02	Amygdala_total	rs11591402	Amygdala_total~rs11591402+ns(agescan,2)+sex+ICV	1.08537	7.93086	1.08537	0.28
2019-07-04_17:59:04	Amygdala_total	rs1427829	Amygdala_total~rs1427829+ns(agescan,2)+sex+ICV	0.428263	6.54554	0.428263	0.67
2019-07-04_17:59:05	Amygdala_total	rs212178	Amygdala_total~rs212178+ns(agescan,2)+sex+ICV	-1.3881	10.3782	-1.3881	0.17
2019-07-04_17:59:06	Amygdala_total	rs281324	Amygdala_total~rs281324+ns(agescan,2)+sex+ICV	-0.710287	6.58361	-0.710287	0.48
2019-07-04_17:59:07	Amygdala_total	rs4858241	Amygdala_total~rs4858241+ns(agescan,2)+sex+ICV	-0.298937	6.57596	-0.298937	0.77
2019-07-04_17:59:09	Amygdala_total	rs4916723	Amygdala_total~rs4916723+ns(agescan,2)+sex+ICV	-2.05599	6.49041	-2.05599	0.04
2019-07-04_17:59:10	Amygdala_total	rs74760947	Amygdala_total~rs74760947+ns(agescan,2)+sex+ICV	-1.31481	16.7961	-1.31481	0.19
2019-07-04_17:59:11	Amygdala_total	rs9677504	Amygdala_total~rs9677504+ns(agescan,2)+sex+ICV	-0.462425	11.3409	-0.462425	0.64
2019-07-04_17:59:12	Amygdala_total	GRS	Amygdala_total~GRS+ns(agescan,2)+sex+ICV	1.42291	4.57125	1.42291	0.15
2019-07-04_17:59:14	Caudate_total	rs11591402	Caudate_total~rs11591402+ns(agescan,2)+sex+ICV	0.329732	25.2026	0.329732	0.74
2019-07-04_17:59:16	Caudate_total	rs1427829	Caudate_total~rs1427829+ns(agescan,2)+sex+ICV	-0.697543	20.8283	-0.697543	0.49
2019-07-04_17:59:17	Caudate_total	rs212178	Caudate_total~rs212178+ns(agescan,2)+sex+ICV	-0.844051	33.1584	-0.844051	0.4
2019-07-04_17:59:19	Caudate_total	rs281324	Caudate_total~rs281324+ns(agescan,2)+sex+ICV	0.814272	20.9757	0.814272	0.42
2019-07-04_17:59:21	Caudate_total	rs4858241	Caudate_total~rs4858241+ns(agescan,2)+sex+ICV	-1.76273	20.9145	-1.76273	0.078
2019-07-04_17:59:23	Caudate_total	rs4916723	Caudate_total~rs4916723+ns(agescan,2)+sex+ICV	-0.0618945	20.7037	-0.0618945	0.95
2019-07-04_17:59:24	Caudate_total	rs74760947	Caudate_total~rs74760947+ns(agescan,2)+sex+ICV	-1.24572	52.8469	-1.24572	0.21
2019-07-04_17:59:26	Caudate_total	rs9677504	Caudate_total~rs9677504+ns(agescan,2)+sex+ICV	-0.224497	36.0451	-0.224497	0.82
2019-07-04_17:59:28	Caudate_total	GRS	Caudate_total~GRS+ns(agescan,2)+sex+ICV	-0.659273	14.5107	-0.659273	0.51
2019-07-04_17:59:29	Pallidum_total	rs11591402	Pallidum_total~rs11591402+ns(agescan,2)+sex+ICV	1.72926	9.85711	1.72926	0.084
2019-07-04_17:59:30	Pallidum_total	rs1427829	Pallidum_total~rs1427829+ns(agescan,2)+sex+ICV	-0.873759	8.12992	-0.873759	0.38
2019-07-04_17:59:32	Pallidum_total	rs212178	Pallidum_total~rs212178+ns(agescan,2)+sex+ICV	-0.824537	12.886	-0.824537	0.41
2019-07-04_17:59:33	Pallidum_total	rs281324	Pallidum_total~rs281324+ns(agescan,2)+sex+ICV	1.1884	8.17738	1.1884	0.23
2019-07-04_17:59:34	Pallidum_total	rs4858241	Pallidum_total~rs4858241+ns(agescan,2)+sex+ICV	-1.48528	8.16736	-1.48528	0.14
2019-07-04_17:59:35	Pallidum_total	rs4916723	Pallidum_total~rs4916723+ns(agescan,2)+sex+ICV	0.215821	8.06159	0.215821	0.83
2019-07-04_17:59:37	Pallidum_total	rs74760947	Pallidum_total~rs74760947+ns(agescan,2)+sex+ICV	-0.755845	20.9638	-0.755845	0.45
2019-07-04_17:59:38	Pallidum_total	rs9677504	Pallidum_total~rs9677504+ns(agescan,2)+sex+ICV	-0.402843	14.0927	-0.402843	0.69
2019-07-04_17:59:39	Pallidum_total	GRS	Pallidum_total~GRS+ns(agescan,2)+sex+ICV	-1.59922	5.68791	-1.59922	0.11
2019-07-04_17:59:40	Putamen_total	rs11591402	Putamen_total~rs11591402+ns(agescan,2)+sex+ICV	1.08399	28.9758	1.08399	0.28
2019-07-04_17:59:41	Putamen_total	rs1427829	Putamen_total~rs1427829+ns(agescan,2)+sex+ICV	-0.0390519	23.922	-0.0390519	0.97
2019-07-04_17:59:43	Putamen_total	rs212178	Putamen_total~rs212178+ns(agescan,2)+sex+ICV	-1.68954	37.9598	-1.68954	0.091
2019-07-04_17:59:44	Putamen_total	rs281324	Putamen_total~rs281324+ns(agescan,2)+sex+ICV	0.769223	24.069	0.769223	0.44
2019-07-04_17:59:45	Putamen_total	rs4858241	Putamen_total~rs4858241+ns(agescan,2)+sex+ICV	-2.0026	24.026	-2.0026	0.045
2019-07-04_17:59:46	Putamen_total	rs4916723	Putamen_total~rs4916723+ns(agescan,2)+sex+ICV	-0.853912	23.735	-0.853912	0.39
2019-07-04_17:59:47	Putamen_total	rs74760947	Putamen_total~rs74760947+ns(agescan,2)+sex+ICV	-2.0401	61.2962	-2.0401	0.041
2019-07-04_17:59:49	Putamen_total	rs9677504	Putamen_total~rs9677504+ns(agescan,2)+sex+ICV	-0.44136	41.4458	-0.44136	0.66
2019-07-04_17:59:50	Putamen_total	GRS	Putamen_total~GRS+ns(agescan,2)+sex+ICV	0.00901704	16.7097	0.00901704	0.99
2019-07-04_17:59:51	Thalamus_total	rs11591402	Thalamus_total~rs11591402+ns(agescan,2)+sex+ICV	-0.210244	29.5407	-0.210244	0.83
2019-07-04_17:59:53	Thalamus_total	rs1427829	Thalamus_total~rs1427829+ns(agescan,2)+sex+ICV	-0.0782114	24.3745	-0.0782114	0.94
2019-07-04_17:59:54	Thalamus_total	rs212178	Thalamus_total~rs212178+ns(agescan,2)+sex+ICV	-2.02073	38.6476	-2.02073	0.043
2019-07-04_17:59:55	Thalamus_total	rs281324	Thalamus_total~rs281324+ns(agescan,2)+sex+ICV	0.407325	24.5231	0.407325	0.68
2019-07-04_17:59:57	Thalamus_total	rs4858241	Thalamus_total~rs4858241+ns(agescan,2)+sex+ICV	-0.313289	24.4966	-0.313289	0.75
2019-07-04_17:59:58	Thalamus_total	rs4916723	Thalamus_total~rs4916723+ns(agescan,2)+sex+ICV	0.667963	24.1773	0.667963	0.5
2019-07-04_17:59:59	Thalamus_total	rs74760947	Thalamus_total~rs74760947+ns(agescan,2)+sex+ICV	-1.06109	62.6299	-1.06109	0.29
2019-07-04_18:00:01	Thalamus_total	rs9677504	Thalamus_total~rs9677504+ns(agescan,2)+sex+ICV	-0.11247	42.239	-0.11247	0.91
2019-07-04_18:00:02	Thalamus_total	GRS	Thalamus_total~GRS+ns(agescan,2)+sex+ICV	0.553422	17.0372	0.553422	0.58
2019-07-04_18:00:03	Cerebellum_WM_total	rs11591402	Cerebellum_WM_total~rs11591402+ns(agescan,2)+sex+ICV	-0.852476	78.3773	-0.852476	0.39
2019-07-04_18:00:04	Cerebellum_WM_total	rs1427829	Cerebellum_WM_total~rs1427829+ns(agescan,2)+sex+ICV	0.546696	64.6322	0.546696	0.58
2019-07-04_18:00:05	Cerebellum_WM_total	rs212178	Cerebellum_WM_total~rs212178+ns(agescan,2)+sex+ICV	-1.48537	102.44	-1.48537	0.14
2019-07-04_18:00:07	Cerebellum_WM_total	rs281324	Cerebellum_WM_total~rs281324+ns(agescan,2)+sex+ICV	1.25396	65.0158	1.25396	0.21
2019-07-04_18:00:08	Cerebellum_WM_total	rs4858241	Cerebellum_WM_total~rs4858241+ns(agescan,2)+sex+ICV	0.141354	64.9626	0.141354	0.89
2019-07-04_18:00:09	Cerebellum_WM_total	rs4916723	Cerebellum_WM_total~rs4916723+ns(agescan,2)+sex+ICV	-0.529031	64.0782	-0.529031	0.6
2019-07-04_18:00:11	Cerebellum_WM_total	rs74760947	Cerebellum_WM_total~rs74760947+ns(agescan,2)+sex+ICV	-0.333874	166.71	-0.333874	0.74
2019-07-04_18:00:12	Cerebellum_WM_total	rs9677504	Cerebellum_WM_total~rs9677504+ns(agescan,2)+sex+ICV	1.84966	111.952	1.84966	0.064
2019-07-04_18:00:13	Cerebellum_WM_total	GRS	Cerebellum_WM_total~GRS+ns(agescan,2)+sex+ICV	1.53325	45.2211	1.53325	0.13
2019-07-04_18:00:15	Cerebellar_Cortex_total	rs11591402	Cerebellar_Cortex_total~rs11591402+ns(agescan,2)+sex+ICV	0.841084	244.264	0.841084	0.4
2019-07-04_18:00:16	Cerebellar_Cortex_total	rs1427829	Cerebellar_Cortex_total~rs1427829+ns(agescan,2)+sex+ICV	-0.0596696	201.443	-0.0596696	0.95
2019-07-04_18:00:17	Cerebellar_Cortex_total	rs212178	Cerebellar_Cortex_total~rs212178+ns(agescan,2)+sex+ICV	-1.78646	319.226	-1.78646	0.074
2019-07-04_18:00:18	Cerebellar_Cortex_total	rs281324	Cerebellar_Cortex_total~rs281324+ns(agescan,2)+sex+ICV	1.97281	202.555	1.97281	0.049
2019-07-04_18:00:19	Cerebellar_Cortex_total	rs4858241	Cerebellar_Cortex_total~rs4858241+ns(agescan,2)+sex+ICV	-1.34469	202.41	-1.34469	0.18
2019-07-04_18:00:20	Cerebellar_Cortex_total	rs4916723	Cerebellar_Cortex_total~rs4916723+ns(agescan,2)+sex+ICV	-0.182391	199.727	-0.182391	0.86
2019-07-04_18:00:21	Cerebellar_Cortex_total	rs74760947	Cerebellar_Cortex_total~rs74760947+ns(agescan,2)+sex+ICV	0.401091	519.36	0.401091	0.69
2019-07-04_18:00:23	Cerebellar_Cortex_total	rs9677504	Cerebellar_Cortex_total~rs9677504+ns(agescan,2)+sex+ICV	0.638792	349.094	0.638792	0.52
2019-07-04_18:00:24	Cerebellar_Cortex_total	GRS	Cerebellar_Cortex_total~GRS+ns(agescan,2)+sex+ICV	-0.766218	140.96	-0.766218	0.44
2019-07-04_18:00:25	CorpusCallosum_total	rs11591402	CorpusCallosum_total~rs11591402+ns(agescan,2)+sex+ICV	2.81831	13.7153	2.81831	0.0049
2019-07-04_18:00:26	CorpusCallosum_total	rs1427829	CorpusCallosum_total~rs1427829+ns(agescan,2)+sex+ICV	1.43537	11.329	1.43537	0.15
2019-07-04_18:00:27	CorpusCallosum_total	rs212178	CorpusCallosum_total~rs212178+ns(agescan,2)+sex+ICV	-0.534019	17.983	-0.534019	0.59
2019-07-04_18:00:28	CorpusCallosum_total	rs281324	CorpusCallosum_total~rs281324+ns(agescan,2)+sex+ICV	2.29023	11.394	2.29023	0.022
2019-07-04_18:00:29	CorpusCallosum_total	rs4858241	CorpusCallosum_total~rs4858241+ns(agescan,2)+sex+ICV	-1.09494	11.3877	-1.09494	0.27
2019-07-04_18:00:30	CorpusCallosum_total	rs4916723	CorpusCallosum_total~rs4916723+ns(agescan,2)+sex+ICV	0.164845	11.2429	0.164845	0.87
2019-07-04_18:00:31	CorpusCallosum_total	rs74760947	CorpusCallosum_total~rs74760947+ns(agescan,2)+sex+ICV	-0.990719	29.0942	-0.990719	0.32
2019-07-04_18:00:32	CorpusCallosum_total	rs9677504	CorpusCallosum_total~rs9677504+ns(agescan,2)+sex+ICV	-0.130087	19.6367	-0.130087	0.9
2019-07-04_18:00:33	CorpusCallosum_total	GRS	CorpusCallosum_total~GRS+ns(agescan,2)+sex+ICV	-1.27961	7.91733	-1.27961	0.2
2019-07-04_18:00:35	VentralDC_total	rs11591402	VentralDC_total~rs11591402+ns(agescan,2)+sex+ICV	0.610414	17.071	0.610414	0.54
2019-07-04_18:00:36	VentralDC_total	rs1427829	VentralDC_total~rs1427829+ns(agescan,2)+sex+ICV	-0.137916	14.0833	-0.137916	0.89
2019-07-04_18:00:37	VentralDC_total	rs212178	VentralDC_total~rs212178+ns(agescan,2)+sex+ICV	-1.57419	22.3027	-1.57419	0.12
2019-07-04_18:00:39	VentralDC_total	rs281324	VentralDC_total~rs281324+ns(agescan,2)+sex+ICV	0.518772	14.1676	0.518772	0.6
2019-07-04_18:00:40	VentralDC_total	rs4858241	VentralDC_total~rs4858241+ns(agescan,2)+sex+ICV	1.57475	14.1483	1.57475	0.12
2019-07-04_18:00:41	VentralDC_total	rs4916723	VentralDC_total~rs4916723+ns(agescan,2)+sex+ICV	0.994645	13.9667	0.994645	0.32
2019-07-04_18:00:43	VentralDC_total	rs74760947	VentralDC_total~rs74760947+ns(agescan,2)+sex+ICV	-0.87606	36.2174	-0.87606	0.38
2019-07-04_18:00:44	VentralDC_total	rs9677504	VentralDC_total~rs9677504+ns(agescan,2)+sex+ICV	0.0697114	24.4068	0.0697114	0.94
2019-07-04_18:00:45	VentralDC_total	GRS	VentralDC_total~GRS+ns(agescan,2)+sex+ICV	0.616617	9.84621	0.616617	0.54
