# Supplementary material for: Aging-Dependent Genetic Effects Associated to ADHD Predict Longitudinal Changes of Ventricular Volumes in Adulthood
Source: Front Psychiatry. 2020 Jun 29;11:574. doi: 10.3389/fpsyt.2020.00574 (PMC7344235; doi:10.3389/fpsyt.2020.00574)
Supplement: Supplementary file 1 [file DataSheet_1.zip › Tables_manuscript/ST6.xlsx]

## Sheet: Sheet1
DateTime	Outcome	Determinant	Model	Beta	SE	T	P
2019-07-05_07:33:52	GM	rs11591402	GM~rs11591402+ns(agescan,2)+sex+ICV	-0.881472	1461.34	-0.881472	0.38
2019-07-05_07:33:53	GM	rs1427829	GM~rs1427829+ns(agescan,2)+sex+ICV	-0.201559	1162.23	-0.201559	0.84
2019-07-05_07:33:54	GM	rs212178	GM~rs212178+ns(agescan,2)+sex+ICV	-0.892499	1874.26	-0.892499	0.37
2019-07-05_07:33:54	GM	rs281324	GM~rs281324+ns(agescan,2)+sex+ICV	0.513474	1169.24	0.513474	0.61
2019-07-05_07:33:55	GM	rs4858241	GM~rs4858241+ns(agescan,2)+sex+ICV	-2.07401	1157.24	-2.07401	0.038
2019-07-05_07:33:56	GM	rs4916723	GM~rs4916723+ns(agescan,2)+sex+ICV	-1.16404	1154.99	-1.16404	0.24
2019-07-05_07:33:56	GM	rs74760947	GM~rs74760947+ns(agescan,2)+sex+ICV	-0.556605	3156.65	-0.556605	0.58
2019-07-05_07:33:57	GM	rs9677504	GM~rs9677504+ns(agescan,2)+sex+ICV	-0.654227	2056.52	-0.654227	0.51
2019-07-05_07:33:58	GM	GRS	GM~GRS+ns(agescan,2)+sex+ICV	-0.0234033	842.847	-0.0234033	0.98
2019-07-05_07:33:59	WM	rs11591402	WM~rs11591402+ns(agescan,2)+sex+ICV	-1.00814	1787.18	-1.00814	0.31
2019-07-05_07:33:59	WM	rs1427829	WM~rs1427829+ns(agescan,2)+sex+ICV	-0.0178372	1423.61	-0.0178372	0.99
2019-07-05_07:34:00	WM	rs212178	WM~rs212178+ns(agescan,2)+sex+ICV	-0.0669611	2290.61	-0.0669611	0.95
2019-07-05_07:34:01	WM	rs281324	WM~rs281324+ns(agescan,2)+sex+ICV	0.441227	1433.99	0.441227	0.66
2019-07-05_07:34:01	WM	rs4858241	WM~rs4858241+ns(agescan,2)+sex+ICV	0.32853	1420.64	0.32853	0.74
2019-07-05_07:34:02	WM	rs4916723	WM~rs4916723+ns(agescan,2)+sex+ICV	-0.277431	1412.68	-0.277431	0.78
2019-07-05_07:34:02	WM	rs74760947	WM~rs74760947+ns(agescan,2)+sex+ICV	-2.1689	3864.39	-2.1689	0.03
2019-07-05_07:34:03	WM	rs9677504	WM~rs9677504+ns(agescan,2)+sex+ICV	0.142267	2506.09	0.142267	0.89
2019-07-05_07:34:04	WM	GRS	WM~GRS+ns(agescan,2)+sex+ICV	1.20286	1031.07	1.20286	0.23
2019-07-05_07:34:04	TBV	rs11591402	TBV~rs11591402+ns(agescan,2)+sex+ICV	-1.09824	2823.28	-1.09824	0.27
2019-07-05_07:34:04	TBV	rs1427829	TBV~rs1427829+ns(agescan,2)+sex+ICV	-0.0827253	2247.08	-0.0827253	0.93
2019-07-05_07:34:05	TBV	rs212178	TBV~rs212178+ns(agescan,2)+sex+ICV	-0.538127	3621.55	-0.538127	0.59
2019-07-05_07:34:05	TBV	rs281324	TBV~rs281324+ns(agescan,2)+sex+ICV	0.582036	2262.13	0.582036	0.56
2019-07-05_07:34:05	TBV	rs4858241	TBV~rs4858241+ns(agescan,2)+sex+ICV	-0.819578	2243.95	-0.819578	0.41
2019-07-05_07:34:05	TBV	rs4916723	TBV~rs4916723+ns(agescan,2)+sex+ICV	-0.776414	2232.17	-0.776414	0.44
2019-07-05_07:34:05	TBV	rs74760947	TBV~rs74760947+ns(agescan,2)+sex+ICV	-1.64501	6108.53	-1.64501	0.1
2019-07-05_07:34:06	TBV	rs9677504	TBV~rs9677504+ns(agescan,2)+sex+ICV	-0.327564	3967.02	-0.327564	0.74
2019-07-05_07:34:06	TBV	GRS	TBV~GRS+ns(agescan,2)+sex+ICV	0.748415	1628.96	0.748415	0.45
2019-07-05_07:34:06	BPF	rs11591402	BPF~rs11591402+ns(agescan,2)+sex+ICV	-1.2851	0.00195468	-1.2851	0.2
2019-07-05_07:34:07	BPF	rs1427829	BPF~rs1427829+ns(agescan,2)+sex+ICV	-0.32659	0.00155553	-0.32659	0.74
2019-07-05_07:34:07	BPF	rs212178	BPF~rs212178+ns(agescan,2)+sex+ICV	-0.703038	0.0025079	-0.703038	0.48
2019-07-05_07:34:08	BPF	rs281324	BPF~rs281324+ns(agescan,2)+sex+ICV	0.448139	0.0015661	0.448139	0.65
2019-07-05_07:34:08	BPF	rs4858241	BPF~rs4858241+ns(agescan,2)+sex+ICV	-1.06894	0.00155205	-1.06894	0.29
2019-07-05_07:34:09	BPF	rs4916723	BPF~rs4916723+ns(agescan,2)+sex+ICV	-0.86025	0.0015457	-0.86025	0.39
2019-07-05_07:34:09	BPF	rs74760947	BPF~rs74760947+ns(agescan,2)+sex+ICV	-1.25774	0.00422724	-1.25774	0.21
2019-07-05_07:34:10	BPF	rs9677504	BPF~rs9677504+ns(agescan,2)+sex+ICV	-0.285102	0.00274867	-0.285102	0.78
2019-07-05_07:34:10	BPF	GRS	BPF~GRS+ns(agescan,2)+sex+ICV	0.65177	0.00112793	0.65177	0.51
2019-07-05_07:34:11	CSF	rs11591402	CSF~rs11591402+ns(agescan,2)+sex+ICV	-0.791195	17.5277	-0.791195	0.43
2019-07-05_07:34:12	CSF	rs1427829	CSF~rs1427829+ns(agescan,2)+sex+ICV	-1.25267	13.9175	-1.25267	0.21
2019-07-05_07:34:12	CSF	rs212178	CSF~rs212178+ns(agescan,2)+sex+ICV	1.03254	22.4712	1.03254	0.3
2019-07-05_07:34:13	CSF	rs281324	CSF~rs281324+ns(agescan,2)+sex+ICV	-0.103922	14.0217	-0.103922	0.92
2019-07-05_07:34:14	CSF	rs4858241	CSF~rs4858241+ns(agescan,2)+sex+ICV	-0.923074	13.8963	-0.923074	0.36
2019-07-05_07:34:14	CSF	rs4916723	CSF~rs4916723+ns(agescan,2)+sex+ICV	1.02671	13.8589	1.02671	0.3
2019-07-05_07:34:15	CSF	rs74760947	CSF~rs74760947+ns(agescan,2)+sex+ICV	1.43706	37.8052	1.43706	0.15
2019-07-05_07:34:15	CSF	rs9677504	CSF~rs9677504+ns(agescan,2)+sex+ICV	0.0707468	24.6906	0.0707468	0.94
2019-07-05_07:34:16	CSF	GRS	CSF~GRS+ns(agescan,2)+sex+ICV	-1.7194	10.0958	-1.7194	0.086
2019-07-05_07:34:17	Lateral_Ventricles	rs11591402	Lateral_Ventricles~rs11591402+ns(agescan,2)+sex+ICV	-0.717007	882.754	-0.717007	0.47
2019-07-05_07:34:18	Lateral_Ventricles	rs1427829	Lateral_Ventricles~rs1427829+ns(agescan,2)+sex+ICV	-0.277803	701.576	-0.277803	0.78
2019-07-05_07:34:18	Lateral_Ventricles	rs212178	Lateral_Ventricles~rs212178+ns(agescan,2)+sex+ICV	0.00918701	1134.58	0.00918701	0.99
2019-07-05_07:34:19	Lateral_Ventricles	rs281324	Lateral_Ventricles~rs281324+ns(agescan,2)+sex+ICV	-1.07376	706.996	-1.07376	0.28
2019-07-05_07:34:20	Lateral_Ventricles	rs4858241	Lateral_Ventricles~rs4858241+ns(agescan,2)+sex+ICV	-0.787118	700.232	-0.787118	0.43
2019-07-05_07:34:20	Lateral_Ventricles	rs4916723	Lateral_Ventricles~rs4916723+ns(agescan,2)+sex+ICV	0.614809	698.851	0.614809	0.54
2019-07-05_07:34:21	Lateral_Ventricles	rs74760947	Lateral_Ventricles~rs74760947+ns(agescan,2)+sex+ICV	2.24648	1904.07	2.24648	0.025
2019-07-05_07:34:21	Lateral_Ventricles	rs9677504	Lateral_Ventricles~rs9677504+ns(agescan,2)+sex+ICV	-0.52985	1245.98	-0.52985	0.6
2019-07-05_07:34:22	Lateral_Ventricles	GRS	Lateral_Ventricles~GRS+ns(agescan,2)+sex+ICV	-0.89626	509.54	-0.89626	0.37
2019-07-05_07:34:22	Third_Ventricle	rs11591402	Third_Ventricle~rs11591402+ns(agescan,2)+sex+ICV	-1.11272	30.7255	-1.11272	0.27
2019-07-05_07:34:23	Third_Ventricle	rs1427829	Third_Ventricle~rs1427829+ns(agescan,2)+sex+ICV	-1.63011	24.3812	-1.63011	0.1
2019-07-05_07:34:24	Third_Ventricle	rs212178	Third_Ventricle~rs212178+ns(agescan,2)+sex+ICV	-1.50418	39.4265	-1.50418	0.13
2019-07-05_07:34:24	Third_Ventricle	rs281324	Third_Ventricle~rs281324+ns(agescan,2)+sex+ICV	-0.202828	24.5917	-0.202828	0.84
2019-07-05_07:34:25	Third_Ventricle	rs4858241	Third_Ventricle~rs4858241+ns(agescan,2)+sex+ICV	-1.96662	24.3428	-1.96662	0.049
2019-07-05_07:34:26	Third_Ventricle	rs4916723	Third_Ventricle~rs4916723+ns(agescan,2)+sex+ICV	0.228145	24.3086	0.228145	0.82
2019-07-05_07:34:26	Third_Ventricle	rs74760947	Third_Ventricle~rs74760947+ns(agescan,2)+sex+ICV	1.35356	66.3656	1.35356	0.18
2019-07-05_07:34:27	Third_Ventricle	rs9677504	Third_Ventricle~rs9677504+ns(agescan,2)+sex+ICV	-1.256	43.2553	-1.256	0.21
2019-07-05_07:34:27	Third_Ventricle	GRS	Third_Ventricle~GRS+ns(agescan,2)+sex+ICV	-1.32559	17.7103	-1.32559	0.19
2019-07-05_07:34:28	Fourth_Ventricle	rs11591402	Fourth_Ventricle~rs11591402+ns(agescan,2)+sex+ICV	0.824506	31.7079	0.824506	0.41
2019-07-05_07:34:28	Fourth_Ventricle	rs1427829	Fourth_Ventricle~rs1427829+ns(agescan,2)+sex+ICV	-2.09151	25.1807	-2.09151	0.037
2019-07-05_07:34:29	Fourth_Ventricle	rs212178	Fourth_Ventricle~rs212178+ns(agescan,2)+sex+ICV	-0.94937	40.641	-0.94937	0.34
2019-07-05_07:34:29	Fourth_Ventricle	rs281324	Fourth_Ventricle~rs281324+ns(agescan,2)+sex+ICV	0.416867	25.4124	0.416867	0.68
2019-07-05_07:34:30	Fourth_Ventricle	rs4858241	Fourth_Ventricle~rs4858241+ns(agescan,2)+sex+ICV	1.76072	25.1485	1.76072	0.079
2019-07-05_07:34:30	Fourth_Ventricle	rs4916723	Fourth_Ventricle~rs4916723+ns(agescan,2)+sex+ICV	2.09839	24.9957	2.09839	0.036
2019-07-05_07:34:31	Fourth_Ventricle	rs74760947	Fourth_Ventricle~rs74760947+ns(agescan,2)+sex+ICV	0.200651	68.7318	0.200651	0.84
2019-07-05_07:34:31	Fourth_Ventricle	rs9677504	Fourth_Ventricle~rs9677504+ns(agescan,2)+sex+ICV	-1.31311	44.3948	-1.31311	0.19
2019-07-05_07:34:32	Fourth_Ventricle	GRS	Fourth_Ventricle~GRS+ns(agescan,2)+sex+ICV	-1.5492	18.2673	-1.5492	0.12
2019-07-05_07:34:32	Hippocampus_total	rs11591402	Hippocampus_total~rs11591402+ns(agescan,2)+sex+ICV	-0.0162658	43.1458	-0.0162658	0.99
2019-07-05_07:34:33	Hippocampus_total	rs1427829	Hippocampus_total~rs1427829+ns(agescan,2)+sex+ICV	-1.73341	34.4	-1.73341	0.083
2019-07-05_07:34:33	Hippocampus_total	rs212178	Hippocampus_total~rs212178+ns(agescan,2)+sex+ICV	-0.570068	55.2332	-0.570068	0.57
2019-07-05_07:34:33	Hippocampus_total	rs281324	Hippocampus_total~rs281324+ns(agescan,2)+sex+ICV	-1.48192	34.6409	-1.48192	0.14
2019-07-05_07:34:34	Hippocampus_total	rs4858241	Hippocampus_total~rs4858241+ns(agescan,2)+sex+ICV	0.305458	34.3156	0.305458	0.76
2019-07-05_07:34:34	Hippocampus_total	rs4916723	Hippocampus_total~rs4916723+ns(agescan,2)+sex+ICV	-1.28667	34.2019	-1.28667	0.2
2019-07-05_07:34:35	Hippocampus_total	rs74760947	Hippocampus_total~rs74760947+ns(agescan,2)+sex+ICV	0.566038	93.2415	0.566038	0.57
2019-07-05_07:34:35	Hippocampus_total	rs9677504	Hippocampus_total~rs9677504+ns(agescan,2)+sex+ICV	-0.783011	60.9038	-0.783011	0.43
2019-07-05_07:34:36	Hippocampus_total	GRS	Hippocampus_total~GRS+ns(agescan,2)+sex+ICV	0.235415	25.0026	0.235415	0.81
2019-07-05_07:34:36	Nucleus_Accumbens_total	rs11591402	Nucleus_Accumbens_total~rs11591402+ns(agescan,2)+sex+ICV	-0.235023	7.53292	-0.235023	0.81
2019-07-05_07:34:37	Nucleus_Accumbens_total	rs1427829	Nucleus_Accumbens_total~rs1427829+ns(agescan,2)+sex+ICV	0.0151636	6.00291	0.0151636	0.99
2019-07-05_07:34:37	Nucleus_Accumbens_total	rs212178	Nucleus_Accumbens_total~rs212178+ns(agescan,2)+sex+ICV	0.211481	9.64736	0.211481	0.83
2019-07-05_07:34:37	Nucleus_Accumbens_total	rs281324	Nucleus_Accumbens_total~rs281324+ns(agescan,2)+sex+ICV	-1.50103	6.0378	-1.50103	0.13
2019-07-05_07:34:38	Nucleus_Accumbens_total	rs4858241	Nucleus_Accumbens_total~rs4858241+ns(agescan,2)+sex+ICV	1.16953	5.98167	1.16953	0.24
2019-07-05_07:34:38	Nucleus_Accumbens_total	rs4916723	Nucleus_Accumbens_total~rs4916723+ns(agescan,2)+sex+ICV	0.245071	5.96714	0.245071	0.81
2019-07-05_07:34:39	Nucleus_Accumbens_total	rs74760947	Nucleus_Accumbens_total~rs74760947+ns(agescan,2)+sex+ICV	0.933634	16.2727	0.933634	0.35
2019-07-05_07:34:39	Nucleus_Accumbens_total	rs9677504	Nucleus_Accumbens_total~rs9677504+ns(agescan,2)+sex+ICV	2.12918	10.5974	2.12918	0.033
2019-07-05_07:34:39	Nucleus_Accumbens_total	GRS	Nucleus_Accumbens_total~GRS+ns(agescan,2)+sex+ICV	1.30626	4.35387	1.30626	0.19
2019-07-05_07:34:40	Amygdala_total	rs11591402	Amygdala_total~rs11591402+ns(agescan,2)+sex+ICV	-0.971027	15.0702	-0.971027	0.33
2019-07-05_07:34:41	Amygdala_total	rs1427829	Amygdala_total~rs1427829+ns(agescan,2)+sex+ICV	-0.726795	12.0108	-0.726795	0.47
2019-07-05_07:34:42	Amygdala_total	rs212178	Amygdala_total~rs212178+ns(agescan,2)+sex+ICV	-1.4179	19.2938	-1.4179	0.16
2019-07-05_07:34:43	Amygdala_total	rs281324	Amygdala_total~rs281324+ns(agescan,2)+sex+ICV	-0.0886647	12.0892	-0.0886647	0.93
2019-07-05_07:34:44	Amygdala_total	rs4858241	Amygdala_total~rs4858241+ns(agescan,2)+sex+ICV	-0.51881	11.971	-0.51881	0.6
2019-07-05_07:34:44	Amygdala_total	rs4916723	Amygdala_total~rs4916723+ns(agescan,2)+sex+ICV	-2.15811	11.8881	-2.15811	0.031
2019-07-05_07:34:45	Amygdala_total	rs74760947	Amygdala_total~rs74760947+ns(agescan,2)+sex+ICV	-0.929176	32.5028	-0.929176	0.35
2019-07-05_07:34:46	Amygdala_total	rs9677504	Amygdala_total~rs9677504+ns(agescan,2)+sex+ICV	-0.213232	21.2955	-0.213232	0.83
2019-07-05_07:34:46	Amygdala_total	GRS	Amygdala_total~GRS+ns(agescan,2)+sex+ICV	1.42895	8.71537	1.42895	0.15
2019-07-05_07:34:47	Caudate_total	rs11591402	Caudate_total~rs11591402+ns(agescan,2)+sex+ICV	-1.44303	58.4213	-1.44303	0.15
2019-07-05_07:34:47	Caudate_total	rs1427829	Caudate_total~rs1427829+ns(agescan,2)+sex+ICV	0.157778	46.4307	0.157778	0.87
2019-07-05_07:34:47	Caudate_total	rs212178	Caudate_total~rs212178+ns(agescan,2)+sex+ICV	-2.49441	74.8657	-2.49441	0.013
2019-07-05_07:34:48	Caudate_total	rs281324	Caudate_total~rs281324+ns(agescan,2)+sex+ICV	-0.926928	46.7307	-0.926928	0.35
2019-07-05_07:34:48	Caudate_total	rs4858241	Caudate_total~rs4858241+ns(agescan,2)+sex+ICV	-1.47864	46.3127	-1.47864	0.14
2019-07-05_07:34:48	Caudate_total	rs4916723	Caudate_total~rs4916723+ns(agescan,2)+sex+ICV	0.4991	46.2294	0.4991	0.62
2019-07-05_07:34:49	Caudate_total	rs74760947	Caudate_total~rs74760947+ns(agescan,2)+sex+ICV	0.656311	126.33	0.656311	0.51
2019-07-05_07:34:49	Caudate_total	rs9677504	Caudate_total~rs9677504+ns(agescan,2)+sex+ICV	0.427219	82.3401	0.427219	0.67
2019-07-05_07:34:49	Caudate_total	GRS	Caudate_total~GRS+ns(agescan,2)+sex+ICV	0.956664	33.6863	0.956664	0.34
2019-07-05_07:34:50	Pallidum_total	rs11591402	Pallidum_total~rs11591402+ns(agescan,2)+sex+ICV	-0.640791	17.2465	-0.640791	0.52
2019-07-05_07:34:50	Pallidum_total	rs1427829	Pallidum_total~rs1427829+ns(agescan,2)+sex+ICV	-0.0792569	13.7659	-0.0792569	0.94
2019-07-05_07:34:51	Pallidum_total	rs212178	Pallidum_total~rs212178+ns(agescan,2)+sex+ICV	0.353916	22.0838	0.353916	0.72
2019-07-05_07:34:51	Pallidum_total	rs281324	Pallidum_total~rs281324+ns(agescan,2)+sex+ICV	0.549092	13.8635	0.549092	0.58
2019-07-05_07:34:52	Pallidum_total	rs4858241	Pallidum_total~rs4858241+ns(agescan,2)+sex+ICV	-1.54485	13.7083	-1.54485	0.12
2019-07-05_07:34:52	Pallidum_total	rs4916723	Pallidum_total~rs4916723+ns(agescan,2)+sex+ICV	-0.916438	13.6452	-0.916438	0.36
2019-07-05_07:34:53	Pallidum_total	rs74760947	Pallidum_total~rs74760947+ns(agescan,2)+sex+ICV	-0.708058	37.3785	-0.708058	0.48
2019-07-05_07:34:53	Pallidum_total	rs9677504	Pallidum_total~rs9677504+ns(agescan,2)+sex+ICV	0.770846	24.2095	0.770846	0.44
2019-07-05_07:34:54	Pallidum_total	GRS	Pallidum_total~GRS+ns(agescan,2)+sex+ICV	0.109956	9.97495	0.109956	0.91
2019-07-05_07:34:54	Putamen_total	rs11591402	Putamen_total~rs11591402+ns(agescan,2)+sex+ICV	-0.331414	54.2916	-0.331414	0.74
2019-07-05_07:34:55	Putamen_total	rs1427829	Putamen_total~rs1427829+ns(agescan,2)+sex+ICV	-0.735137	43.1033	-0.735137	0.46
2019-07-05_07:34:55	Putamen_total	rs212178	Putamen_total~rs212178+ns(agescan,2)+sex+ICV	-2.14066	69.5007	-2.14066	0.033
2019-07-05_07:34:56	Putamen_total	rs281324	Putamen_total~rs281324+ns(agescan,2)+sex+ICV	-0.925662	43.3885	-0.925662	0.35
2019-07-05_07:34:56	Putamen_total	rs4858241	Putamen_total~rs4858241+ns(agescan,2)+sex+ICV	-0.154888	43.0364	-0.154888	0.88
2019-07-05_07:34:56	Putamen_total	rs4916723	Putamen_total~rs4916723+ns(agescan,2)+sex+ICV	-1.02662	42.8907	-1.02662	0.3
2019-07-05_07:34:57	Putamen_total	rs74760947	Putamen_total~rs74760947+ns(agescan,2)+sex+ICV	-0.44182	117.194	-0.44182	0.66
2019-07-05_07:34:57	Putamen_total	rs9677504	Putamen_total~rs9677504+ns(agescan,2)+sex+ICV	0.0864026	76.4138	0.0864026	0.93
2019-07-05_07:34:58	Putamen_total	GRS	Putamen_total~GRS+ns(agescan,2)+sex+ICV	1.42044	31.2412	1.42044	0.16
2019-07-05_07:34:58	Thalamus_total	rs11591402	Thalamus_total~rs11591402+ns(agescan,2)+sex+ICV	-0.97628	54.0586	-0.97628	0.33
2019-07-05_07:34:59	Thalamus_total	rs1427829	Thalamus_total~rs1427829+ns(agescan,2)+sex+ICV	0.140372	43.09	0.140372	0.89
2019-07-05_07:34:59	Thalamus_total	rs212178	Thalamus_total~rs212178+ns(agescan,2)+sex+ICV	-0.478305	69.2889	-0.478305	0.63
2019-07-05_07:35:00	Thalamus_total	rs281324	Thalamus_total~rs281324+ns(agescan,2)+sex+ICV	-0.702998	43.3976	-0.702998	0.48
2019-07-05_07:35:00	Thalamus_total	rs4858241	Thalamus_total~rs4858241+ns(agescan,2)+sex+ICV	-0.775118	42.9834	-0.775118	0.44
2019-07-05_07:35:01	Thalamus_total	rs4916723	Thalamus_total~rs4916723+ns(agescan,2)+sex+ICV	-1.17239	42.6984	-1.17239	0.24
2019-07-05_07:35:01	Thalamus_total	rs74760947	Thalamus_total~rs74760947+ns(agescan,2)+sex+ICV	-0.101584	117.311	-0.101584	0.92
2019-07-05_07:35:02	Thalamus_total	rs9677504	Thalamus_total~rs9677504+ns(agescan,2)+sex+ICV	-0.559271	75.7101	-0.559271	0.58
2019-07-05_07:35:02	Thalamus_total	GRS	Thalamus_total~GRS+ns(agescan,2)+sex+ICV	0.828369	31.198	0.828369	0.41
2019-07-05_07:35:03	Cerebellum_WM_total	rs11591402	Cerebellum_WM_total~rs11591402+ns(agescan,2)+sex+ICV	-1.5193	132.807	-1.5193	0.13
2019-07-05_07:35:03	Cerebellum_WM_total	rs1427829	Cerebellum_WM_total~rs1427829+ns(agescan,2)+sex+ICV	0.687824	105.949	0.687824	0.49
2019-07-05_07:35:04	Cerebellum_WM_total	rs212178	Cerebellum_WM_total~rs212178+ns(agescan,2)+sex+ICV	-1.7555	170.049	-1.7555	0.079
2019-07-05_07:35:05	Cerebellum_WM_total	rs281324	Cerebellum_WM_total~rs281324+ns(agescan,2)+sex+ICV	1.02907	106.706	1.02907	0.3
2019-07-05_07:35:05	Cerebellum_WM_total	rs4858241	Cerebellum_WM_total~rs4858241+ns(agescan,2)+sex+ICV	-2.00317	106.579	-2.00317	0.045
2019-07-05_07:35:06	Cerebellum_WM_total	rs4916723	Cerebellum_WM_total~rs4916723+ns(agescan,2)+sex+ICV	-1.85914	104.935	-1.85914	0.063
2019-07-05_07:35:06	Cerebellum_WM_total	rs74760947	Cerebellum_WM_total~rs74760947+ns(agescan,2)+sex+ICV	-0.0850615	287.838	-0.0850615	0.93
2019-07-05_07:35:07	Cerebellum_WM_total	rs9677504	Cerebellum_WM_total~rs9677504+ns(agescan,2)+sex+ICV	1.28902	186.152	1.28902	0.2
2019-07-05_07:35:08	Cerebellum_WM_total	GRS	Cerebellum_WM_total~GRS+ns(agescan,2)+sex+ICV	1.43478	76.6934	1.43478	0.15
2019-07-05_07:35:08	Cerebellar_Cortex_total	rs11591402	Cerebellar_Cortex_total~rs11591402+ns(agescan,2)+sex+ICV	1.05624	438.86	1.05624	0.29
2019-07-05_07:35:09	Cerebellar_Cortex_total	rs1427829	Cerebellar_Cortex_total~rs1427829+ns(agescan,2)+sex+ICV	0.14111	350.11	0.14111	0.89
2019-07-05_07:35:10	Cerebellar_Cortex_total	rs212178	Cerebellar_Cortex_total~rs212178+ns(agescan,2)+sex+ICV	-0.84641	562.224	-0.84641	0.4
2019-07-05_07:35:11	Cerebellar_Cortex_total	rs281324	Cerebellar_Cortex_total~rs281324+ns(agescan,2)+sex+ICV	1.43162	352.331	1.43162	0.15
2019-07-05_07:35:12	Cerebellar_Cortex_total	rs4858241	Cerebellar_Cortex_total~rs4858241+ns(agescan,2)+sex+ICV	-1.89415	348.558	-1.89415	0.058
2019-07-05_07:35:13	Cerebellar_Cortex_total	rs4916723	Cerebellar_Cortex_total~rs4916723+ns(agescan,2)+sex+ICV	-0.439808	347.164	-0.439808	0.66
2019-07-05_07:35:13	Cerebellar_Cortex_total	rs74760947	Cerebellar_Cortex_total~rs74760947+ns(agescan,2)+sex+ICV	0.466129	951.949	0.466129	0.64
2019-07-05_07:35:14	Cerebellar_Cortex_total	rs9677504	Cerebellar_Cortex_total~rs9677504+ns(agescan,2)+sex+ICV	0.609513	615.508	0.609513	0.54
2019-07-05_07:35:15	Cerebellar_Cortex_total	GRS	Cerebellar_Cortex_total~GRS+ns(agescan,2)+sex+ICV	-1.06823	253.499	-1.06823	0.29
2019-07-05_07:35:15	CorpusCallosum_total	rs11591402	CorpusCallosum_total~rs11591402+ns(agescan,2)+sex+ICV	1.39913	24.4126	1.39913	0.16
2019-07-05_07:35:16	CorpusCallosum_total	rs1427829	CorpusCallosum_total~rs1427829+ns(agescan,2)+sex+ICV	0.96069	19.4381	0.96069	0.34
2019-07-05_07:35:16	CorpusCallosum_total	rs212178	CorpusCallosum_total~rs212178+ns(agescan,2)+sex+ICV	0.843388	31.3185	0.843388	0.4
2019-07-05_07:35:17	CorpusCallosum_total	rs281324	CorpusCallosum_total~rs281324+ns(agescan,2)+sex+ICV	-0.366454	19.5765	-0.366454	0.71
2019-07-05_07:35:17	CorpusCallosum_total	rs4858241	CorpusCallosum_total~rs4858241+ns(agescan,2)+sex+ICV	1.09802	19.3924	1.09802	0.27
2019-07-05_07:35:17	CorpusCallosum_total	rs4916723	CorpusCallosum_total~rs4916723+ns(agescan,2)+sex+ICV	0.338916	19.3309	0.338916	0.73
2019-07-05_07:35:18	CorpusCallosum_total	rs74760947	CorpusCallosum_total~rs74760947+ns(agescan,2)+sex+ICV	-3.39444	52.2227	-3.39444	0.00071
2019-07-05_07:35:18	CorpusCallosum_total	rs9677504	CorpusCallosum_total~rs9677504+ns(agescan,2)+sex+ICV	-0.25241	34.3741	-0.25241	0.8
2019-07-05_07:35:18	CorpusCallosum_total	GRS	CorpusCallosum_total~GRS+ns(agescan,2)+sex+ICV	1.02572	14.0933	1.02572	0.31
2019-07-05_07:35:19	VentralDC_total	rs11591402	VentralDC_total~rs11591402+ns(agescan,2)+sex+ICV	-0.813811	29.6544	-0.813811	0.42
2019-07-05_07:35:19	VentralDC_total	rs1427829	VentralDC_total~rs1427829+ns(agescan,2)+sex+ICV	0.661521	23.581	0.661521	0.51
2019-07-05_07:35:20	VentralDC_total	rs212178	VentralDC_total~rs212178+ns(agescan,2)+sex+ICV	0.47648	38.0097	0.47648	0.63
2019-07-05_07:35:20	VentralDC_total	rs281324	VentralDC_total~rs281324+ns(agescan,2)+sex+ICV	0.131087	23.8053	0.131087	0.9
2019-07-05_07:35:20	VentralDC_total	rs4858241	VentralDC_total~rs4858241+ns(agescan,2)+sex+ICV	0.351069	23.5785	0.351069	0.73
2019-07-05_07:35:21	VentralDC_total	rs4916723	VentralDC_total~rs4916723+ns(agescan,2)+sex+ICV	-0.127553	23.4755	-0.127553	0.9
2019-07-05_07:35:21	VentralDC_total	rs74760947	VentralDC_total~rs74760947+ns(agescan,2)+sex+ICV	-1.17631	64.1944	-1.17631	0.24
2019-07-05_07:35:22	VentralDC_total	rs9677504	VentralDC_total~rs9677504+ns(agescan,2)+sex+ICV	0.575114	41.688	0.575114	0.57
2019-07-05_07:35:22	VentralDC_total	GRS	VentralDC_total~GRS+ns(agescan,2)+sex+ICV	1.09139	17.1278	1.09139	0.28
