# Supplementary material for: Aging-Dependent Genetic Effects Associated to ADHD Predict Longitudinal Changes of Ventricular Volumes in Adulthood
Source: Front Psychiatry. 2020 Jun 29;11:574. doi: 10.3389/fpsyt.2020.00574 (PMC7344235; doi:10.3389/fpsyt.2020.00574)
Supplement: Supplementary file 1 [file DataSheet_1.zip › Tables_manuscript/ST7.xlsx]

## Sheet: Sheet1
DateTime	Outcome	Determinant	Model	Beta1	SE1	T1	P1	Beta2	SE2	T2	P2
2019-07-04_16:47:43	GM	rs11591402	GM~rs11591402*ns(agescan,2)+sex+ICV	-1.01711	5368.49	-1.01711	0.309177	0.152885	6843.58	0.152885	0.878498
2019-07-04_16:47:43	GM	rs1427829	GM~rs1427829*ns(agescan,2)+sex+ICV	-0.0840705	4336.34	-0.0840705	0.933006	-1.37367	5593.07	-1.37367	0.16964
2019-07-04_16:47:43	GM	rs212178	GM~rs212178*ns(agescan,2)+sex+ICV	2.77306	7255.34	2.77306	0.00558515	0.681016	8570.97	0.681016	0.49591
2019-07-04_16:47:43	GM	rs281324	GM~rs281324*ns(agescan,2)+sex+ICV	0.0731183	4444.48	0.0731183	0.941716	-1.34488	5692.25	-1.34488	0.178758
2019-07-04_16:47:43	GM	rs4858241	GM~rs4858241*ns(agescan,2)+sex+ICV	-1.4387	4311.08	-1.4387	0.150332	-2.14955	5588.03	-2.14955	0.0316654
2019-07-04_16:47:44	GM	rs4916723	GM~rs4916723*ns(agescan,2)+sex+ICV	-0.131309	4365.79	-0.131309	0.895539	-0.800281	5207.27	-0.800281	0.423607
2019-07-04_16:47:44	GM	rs74760947	GM~rs74760947*ns(agescan,2)+sex+ICV	0.0430165	10669	0.0430165	0.965691	-1.35224	15317.1	-1.35224	0.176394
2019-07-04_16:47:44	GM	rs9677504	GM~rs9677504*ns(agescan,2)+sex+ICV	1.1916	7559.21	1.1916	0.233506	0.529308	8807.02	0.529308	0.596628
2019-07-04_16:47:44	GM	GRS	GM~GRS*ns(agescan,2)+sex+ICV	-0.748375	3072.72	-0.748375	0.454289	-0.24031	3874.9	-0.24031	0.810105
2019-07-04_16:47:44	WM	rs11591402	WM~rs11591402*ns(agescan,2)+sex+ICV	-0.536312	6443.58	-0.536312	0.59178	-1.10976	8214.07	-1.10976	0.267184
2019-07-04_16:47:44	WM	rs1427829	WM~rs1427829*ns(agescan,2)+sex+ICV	-1.16426	5204.1	-1.16426	0.244405	-1.58626	6712.33	-1.58626	0.11278
2019-07-04_16:47:44	WM	rs212178	WM~rs212178*ns(agescan,2)+sex+ICV	0.295273	8721.13	0.295273	0.767804	1.67371	10302.6	1.67371	0.0942852
2019-07-04_16:47:44	WM	rs281324	WM~rs281324*ns(agescan,2)+sex+ICV	-0.21475	5335.2	-0.21475	0.829976	-1.55917	6833.03	-1.55917	0.119055
2019-07-04_16:47:44	WM	rs4858241	WM~rs4858241*ns(agescan,2)+sex+ICV	0.54601	5179.76	0.54601	0.585097	-1.11191	6714	-1.11191	0.266261
2019-07-04_16:47:44	WM	rs4916723	WM~rs4916723*ns(agescan,2)+sex+ICV	-1.24717	5236.7	-1.24717	0.212426	1.79151	6246.05	1.79151	0.0733053
2019-07-04_16:47:44	WM	rs74760947	WM~rs74760947*ns(agescan,2)+sex+ICV	-2.2663	12798.6	-2.2663	0.0234992	-0.715154	18374.5	-0.715154	0.474566
2019-07-04_16:47:44	WM	rs9677504	WM~rs9677504*ns(agescan,2)+sex+ICV	0.490568	9074.78	0.490568	0.623766	1.21856	10572.8	1.21856	0.223101
2019-07-04_16:47:44	WM	GRS	WM~GRS*ns(agescan,2)+sex+ICV	1.28287	3687.9	1.28287	0.199631	-0.677321	4650.68	-0.677321	0.498251
2019-07-04_16:47:44	TBV	rs11591402	TBV~rs11591402*ns(agescan,2)+sex+ICV	-0.892218	9993.21	-0.892218	0.372343	-0.633438	12739	-0.633438	0.526493
2019-07-04_16:47:44	TBV	rs1427829	TBV~rs1427829*ns(agescan,2)+sex+ICV	-0.795848	8071.26	-0.795848	0.426179	-1.76078	10410.4	-1.76078	0.0783704
2019-07-04_16:47:44	TBV	rs212178	TBV~rs212178*ns(agescan,2)+sex+ICV	1.67878	13518.5	1.67878	0.0932919	1.44525	15969.9	1.44525	0.148485
2019-07-04_16:47:44	TBV	rs281324	TBV~rs281324*ns(agescan,2)+sex+ICV	-0.099213	8272.72	-0.099213	0.920975	-1.72806	10595.2	-1.72806	0.0840731
2019-07-04_16:47:44	TBV	rs4858241	TBV~rs4858241*ns(agescan,2)+sex+ICV	-0.42017	8030.49	-0.42017	0.67439	-1.87116	10409.1	-1.87116	0.0614143
2019-07-04_16:47:44	TBV	rs4916723	TBV~rs4916723*ns(agescan,2)+sex+ICV	-0.874238	8126.3	-0.874238	0.382054	0.724531	9692.6	0.724531	0.468793
2019-07-04_16:47:44	TBV	rs74760947	TBV~rs74760947*ns(agescan,2)+sex+ICV	-1.43753	19858	-1.43753	0.150664	-1.18743	28509.3	-1.18743	0.235144
2019-07-04_16:47:44	TBV	rs9677504	TBV~rs9677504*ns(agescan,2)+sex+ICV	0.956411	14072.8	0.956411	0.338937	1.0701	16395.8	1.0701	0.284653
2019-07-04_16:47:44	TBV	GRS	TBV~GRS*ns(agescan,2)+sex+ICV	0.42502	5721	0.42502	0.670851	-0.565688	7214.54	-0.565688	0.571645
2019-07-04_16:47:44	BPF	rs11591402	BPF~rs11591402*ns(agescan,2)+sex+ICV	-0.8945	0.00689027	-0.8945	0.371121	-0.700676	0.00878351	-0.700676	0.483556
2019-07-04_16:47:44	BPF	rs1427829	BPF~rs1427829*ns(agescan,2)+sex+ICV	-0.815846	0.00556577	-0.815846	0.414649	-1.33102	0.00717881	-1.33102	0.183276
2019-07-04_16:47:44	BPF	rs212178	BPF~rs212178*ns(agescan,2)+sex+ICV	1.51521	0.0093229	1.51521	0.129816	0.796544	0.0110134	0.796544	0.425775
2019-07-04_16:47:44	BPF	rs281324	BPF~rs281324*ns(agescan,2)+sex+ICV	-0.0886732	0.00570415	-0.0886732	0.929347	-1.62944	0.00730556	-1.62944	0.103317
2019-07-04_16:47:44	BPF	rs4858241	BPF~rs4858241*ns(agescan,2)+sex+ICV	-0.770017	0.00553498	-0.770017	0.441347	-2.22616	0.00717444	-2.22616	0.0260725
2019-07-04_16:47:44	BPF	rs4916723	BPF~rs4916723*ns(agescan,2)+sex+ICV	-0.97337	0.00560238	-0.97337	0.330443	0.638463	0.0066822	0.638463	0.523218
2019-07-04_16:47:44	BPF	rs74760947	BPF~rs74760947*ns(agescan,2)+sex+ICV	-0.976896	0.0136936	-0.976896	0.328694	-1.03936	0.0196594	-1.03936	0.298716
2019-07-04_16:47:44	BPF	rs9677504	BPF~rs9677504*ns(agescan,2)+sex+ICV	0.919897	0.00970217	0.919897	0.357696	1.21287	0.0113037	1.21287	0.225267
2019-07-04_16:47:44	BPF	GRS	BPF~GRS*ns(agescan,2)+sex+ICV	0.225425	0.00394449	0.225425	0.821663	-0.274146	0.00497425	-0.274146	0.78399
2019-07-04_16:47:44	CSF	rs11591402	CSF~rs11591402*ns(agescan,2)+sex+ICV	-0.834001	61.0522	-0.834001	0.404343	-1.45452	77.8274	-1.45452	0.145901
2019-07-04_16:47:44	CSF	rs1427829	CSF~rs1427829*ns(agescan,2)+sex+ICV	0.0636201	49.3415	0.0636201	0.949277	0.723365	63.6414	0.723365	0.469509
2019-07-04_16:47:44	CSF	rs212178	CSF~rs212178*ns(agescan,2)+sex+ICV	-0.399847	82.6547	-0.399847	0.689296	0.880797	97.6427	0.880797	0.378493
2019-07-04_16:47:44	CSF	rs281324	CSF~rs281324*ns(agescan,2)+sex+ICV	-0.128825	50.5677	-0.128825	0.897504	1.55242	64.7644	1.55242	0.120661
2019-07-04_16:47:44	CSF	rs4858241	CSF~rs4858241*ns(agescan,2)+sex+ICV	-0.49834	49.0681	-0.49834	0.618279	-2.10151	63.6021	-2.10151	0.0356736
2019-07-04_16:47:44	CSF	rs4916723	CSF~rs4916723*ns(agescan,2)+sex+ICV	1.11428	49.6547	1.11428	0.265241	1.41328	59.2254	1.41328	0.157672
2019-07-04_16:47:44	CSF	rs74760947	CSF~rs74760947*ns(agescan,2)+sex+ICV	0.749316	121.408	0.749316	0.453722	0.235478	174.301	0.235478	0.813853
2019-07-04_16:47:44	CSF	rs9677504	CSF~rs9677504*ns(agescan,2)+sex+ICV	-1.0772	86.0126	-1.0772	0.281472	-0.178596	100.211	-0.178596	0.858267
2019-07-04_16:47:44	CSF	GRS	CSF~GRS*ns(agescan,2)+sex+ICV	-0.723374	34.9488	-0.723374	0.469503	-1.54389	44.0726	-1.54389	0.122715
2019-07-04_16:47:44	Lateral_Ventricles	rs11591402	Lateral_Ventricles~rs11591402*ns(agescan,2)+sex+ICV	-1.75477	2661.34	-1.75477	0.0793944	-1.43431	3392.59	-1.43431	0.151582
2019-07-04_16:47:44	Lateral_Ventricles	rs1427829	Lateral_Ventricles~rs1427829*ns(agescan,2)+sex+ICV	0.61068	2151.57	0.61068	0.541455	0.501761	2775.12	0.501761	0.61587
2019-07-04_16:47:44	Lateral_Ventricles	rs212178	Lateral_Ventricles~rs212178*ns(agescan,2)+sex+ICV	-2.32957	3599.39	-2.32957	0.0198907	-2.12347	4252.08	-2.12347	0.0337911
2019-07-04_16:47:44	Lateral_Ventricles	rs281324	Lateral_Ventricles~rs281324*ns(agescan,2)+sex+ICV	-0.488791	2204.77	-0.488791	0.625023	0.403924	2823.75	0.403924	0.686295
2019-07-04_16:47:44	Lateral_Ventricles	rs4858241	Lateral_Ventricles~rs4858241*ns(agescan,2)+sex+ICV	-1.5381	2139.18	-1.5381	0.124123	-1.34102	2772.81	-1.34102	0.180007
2019-07-04_16:47:44	Lateral_Ventricles	rs4916723	Lateral_Ventricles~rs4916723*ns(agescan,2)+sex+ICV	1.02067	2165.62	1.02067	0.307489	-0.320676	2583.03	-0.320676	0.748477
2019-07-04_16:47:44	Lateral_Ventricles	rs74760947	Lateral_Ventricles~rs74760947*ns(agescan,2)+sex+ICV	2.50163	5288.77	2.50163	0.0124117	0.0632191	7592.89	0.0632191	0.949596
2019-07-04_16:47:44	Lateral_Ventricles	rs9677504	Lateral_Ventricles~rs9677504*ns(agescan,2)+sex+ICV	-0.533533	3750.7	-0.533533	0.593701	0.290971	4369.84	0.290971	0.771092
2019-07-04_16:47:44	Lateral_Ventricles	GRS	Lateral_Ventricles~GRS*ns(agescan,2)+sex+ICV	-0.100868	1524.14	-0.100868	0.919662	1.08238	1922.04	1.08238	0.279165
2019-07-04_16:47:44	Third_Ventricle	rs11591402	Third_Ventricle~rs11591402*ns(agescan,2)+sex+ICV	-1.85005	98.6435	-1.85005	0.0643979	0.0109638	125.748	0.0109638	0.991253
2019-07-04_16:47:44	Third_Ventricle	rs1427829	Third_Ventricle~rs1427829*ns(agescan,2)+sex+ICV	-1.18317	79.7108	-1.18317	0.236829	-0.267894	102.812	-0.267894	0.788798
2019-07-04_16:47:44	Third_Ventricle	rs212178	Third_Ventricle~rs212178*ns(agescan,2)+sex+ICV	-1.87658	133.343	-1.87658	0.0606666	-2.63067	157.523	-2.63067	0.00856238
2019-07-04_16:47:44	Third_Ventricle	rs281324	Third_Ventricle~rs281324*ns(agescan,2)+sex+ICV	-0.836005	81.6864	-0.836005	0.403214	1.65138	104.619	1.65138	0.0987584
2019-07-04_16:47:44	Third_Ventricle	rs4858241	Third_Ventricle~rs4858241*ns(agescan,2)+sex+ICV	-1.91854	79.2208	-1.91854	0.0551312	-2.10406	102.686	-2.10406	0.0354506
2019-07-04_16:47:44	Third_Ventricle	rs4916723	Third_Ventricle~rs4916723*ns(agescan,2)+sex+ICV	1.11851	80.2362	1.11851	0.263431	-0.610327	95.7013	-0.610327	0.541688
2019-07-04_16:47:44	Third_Ventricle	rs74760947	Third_Ventricle~rs74760947*ns(agescan,2)+sex+ICV	0.640879	196.114	0.640879	0.521647	0.913555	281.553	0.913555	0.361019
2019-07-04_16:47:44	Third_Ventricle	rs9677504	Third_Ventricle~rs9677504*ns(agescan,2)+sex+ICV	-0.953092	138.943	-0.953092	0.340615	-0.645594	161.879	-0.645594	0.518588
2019-07-04_16:47:44	Third_Ventricle	GRS	Third_Ventricle~GRS*ns(agescan,2)+sex+ICV	-0.416826	56.4798	-0.416826	0.676834	-0.762754	71.2246	-0.762754	0.445666
2019-07-04_16:47:44	Fourth_Ventricle	rs11591402	Fourth_Ventricle~rs11591402*ns(agescan,2)+sex+ICV	-0.797698	112.33	-0.797698	0.425105	0.507709	143.194	0.507709	0.611692
2019-07-04_16:47:44	Fourth_Ventricle	rs1427829	Fourth_Ventricle~rs1427829*ns(agescan,2)+sex+ICV	-1.89805	90.6234	-1.89805	0.0577795	0.774409	116.887	0.774409	0.438746
2019-07-04_16:47:44	Fourth_Ventricle	rs212178	Fourth_Ventricle~rs212178*ns(agescan,2)+sex+ICV	-2.59128	151.788	-2.59128	0.00960537	-2.03301	179.313	-2.03301	0.0421331
2019-07-04_16:47:44	Fourth_Ventricle	rs281324	Fourth_Ventricle~rs281324*ns(agescan,2)+sex+ICV	-0.0730177	93.0058	-0.0730177	0.941797	1.09228	119.117	1.09228	0.274791
2019-07-04_16:47:44	Fourth_Ventricle	rs4858241	Fourth_Ventricle~rs4858241*ns(agescan,2)+sex+ICV	-0.429539	90.1998	-0.429539	0.66756	1.7808	116.917	1.7808	0.0750388
2019-07-04_16:47:44	Fourth_Ventricle	rs4916723	Fourth_Ventricle~rs4916723*ns(agescan,2)+sex+ICV	1.53239	91.3117	1.53239	0.125525	-0.27214	108.912	-0.27214	0.785532
2019-07-04_16:47:44	Fourth_Ventricle	rs74760947	Fourth_Ventricle~rs74760947*ns(agescan,2)+sex+ICV	-0.271066	223.212	-0.271066	0.786357	0.908193	320.457	0.908193	0.363844
2019-07-04_16:47:44	Fourth_Ventricle	rs9677504	Fourth_Ventricle~rs9677504*ns(agescan,2)+sex+ICV	-1.34461	158.135	-1.34461	0.178846	-0.129623	184.239	-0.129623	0.896873
2019-07-04_16:47:44	Fourth_Ventricle	GRS	Fourth_Ventricle~GRS*ns(agescan,2)+sex+ICV	-0.580112	64.2556	-0.580112	0.56188	0.893438	81.0305	0.893438	0.37169
2019-07-04_16:47:44	Hippocampus_total	rs11591402	Hippocampus_total~rs11591402*ns(agescan,2)+sex+ICV	-0.122228	167.856	-0.122228	0.902726	1.3342	213.978	1.3342	0.182232
2019-07-04_16:47:44	Hippocampus_total	rs1427829	Hippocampus_total~rs1427829*ns(agescan,2)+sex+ICV	-0.326894	135.612	-0.326894	0.74377	-0.649566	174.915	-0.649566	0.516019
2019-07-04_16:47:44	Hippocampus_total	rs212178	Hippocampus_total~rs212178*ns(agescan,2)+sex+ICV	-0.145971	227.121	-0.145971	0.883954	0.39067	268.306	0.39067	0.696067
2019-07-04_16:47:44	Hippocampus_total	rs281324	Hippocampus_total~rs281324*ns(agescan,2)+sex+ICV	-0.55649	138.933	-0.55649	0.577915	-2.05947	177.938	-2.05947	0.0395297
2019-07-04_16:47:44	Hippocampus_total	rs4858241	Hippocampus_total~rs4858241*ns(agescan,2)+sex+ICV	-0.24423	134.932	-0.24423	0.807068	-0.263576	174.899	-0.263576	0.792123
2019-07-04_16:47:44	Hippocampus_total	rs4916723	Hippocampus_total~rs4916723*ns(agescan,2)+sex+ICV	-1.73257	136.391	-1.73257	0.0832681	-1.68472	162.68	-1.68472	0.0921394
2019-07-04_16:47:44	Hippocampus_total	rs74760947	Hippocampus_total~rs74760947*ns(agescan,2)+sex+ICV	-0.536545	333.598	-0.536545	0.591619	-0.978869	478.934	-0.978869	0.327718
2019-07-04_16:47:44	Hippocampus_total	rs9677504	Hippocampus_total~rs9677504*ns(agescan,2)+sex+ICV	1.81307	236.14	1.81307	0.0699141	-0.0222864	275.12	-0.0222864	0.982221
2019-07-04_16:47:44	Hippocampus_total	GRS	Hippocampus_total~GRS*ns(agescan,2)+sex+ICV	1.52689	96.0438	1.52689	0.126887	0.70342	121.117	0.70342	0.481845
2019-07-04_16:47:44	Nucleus_Accumbens_total	rs11591402	Nucleus_Accumbens_total~rs11591402*ns(agescan,2)+sex+ICV	-0.0515875	30.1683	-0.0515875	0.958861	-0.288076	38.4575	-0.288076	0.773307
2019-07-04_16:47:44	Nucleus_Accumbens_total	rs1427829	Nucleus_Accumbens_total~rs1427829*ns(agescan,2)+sex+ICV	-0.216679	24.3754	-0.216679	0.828472	-1.51711	31.4398	-1.51711	0.129338
2019-07-04_16:47:44	Nucleus_Accumbens_total	rs212178	Nucleus_Accumbens_total~rs212178*ns(agescan,2)+sex+ICV	0.817198	40.8511	0.817198	0.413876	0.401313	48.2587	0.401313	0.688216
2019-07-04_16:47:44	Nucleus_Accumbens_total	rs281324	Nucleus_Accumbens_total~rs281324*ns(agescan,2)+sex+ICV	-0.491887	24.9879	-0.491887	0.622833	-1.40618	32.0031	-1.40618	0.159768
2019-07-04_16:47:44	Nucleus_Accumbens_total	rs4858241	Nucleus_Accumbens_total~rs4858241*ns(agescan,2)+sex+ICV	0.237054	24.2611	0.237054	0.81263	0.159002	31.4473	0.159002	0.873677
2019-07-04_16:47:44	Nucleus_Accumbens_total	rs4916723	Nucleus_Accumbens_total~rs4916723*ns(agescan,2)+sex+ICV	-0.539815	24.5405	-0.539815	0.589362	-0.849406	29.2705	-0.849406	0.395719
2019-07-04_16:47:44	Nucleus_Accumbens_total	rs74760947	Nucleus_Accumbens_total~rs74760947*ns(agescan,2)+sex+ICV	0.843864	59.9875	0.843864	0.398808	-0.134784	86.1219	-0.134784	0.892791
2019-07-04_16:47:44	Nucleus_Accumbens_total	rs9677504	Nucleus_Accumbens_total~rs9677504*ns(agescan,2)+sex+ICV	0.650099	42.504	0.650099	0.515675	0.165109	49.5202	0.165109	0.868869
2019-07-04_16:47:44	Nucleus_Accumbens_total	GRS	Nucleus_Accumbens_total~GRS*ns(agescan,2)+sex+ICV	0.0212439	17.2747	0.0212439	0.983052	0.366836	21.7845	0.366836	0.713765
2019-07-04_16:47:44	Amygdala_total	rs11591402	Amygdala_total~rs11591402*ns(agescan,2)+sex+ICV	-1.02688	59.6771	-1.02688	0.304555	-0.946749	76.0745	-0.946749	0.343838
2019-07-04_16:47:44	Amygdala_total	rs1427829	Amygdala_total~rs1427829*ns(agescan,2)+sex+ICV	0.205807	48.2199	0.205807	0.836955	-0.529527	62.1947	-0.529527	0.596477
2019-07-04_16:47:44	Amygdala_total	rs212178	Amygdala_total~rs212178*ns(agescan,2)+sex+ICV	-0.303837	80.7843	-0.303837	0.761272	0.258678	95.4331	0.258678	0.7959
2019-07-04_16:47:44	Amygdala_total	rs281324	Amygdala_total~rs281324*ns(agescan,2)+sex+ICV	0.365563	49.4264	0.365563	0.714715	-0.536464	63.3027	-0.536464	0.591675
2019-07-04_16:47:44	Amygdala_total	rs4858241	Amygdala_total~rs4858241*ns(agescan,2)+sex+ICV	-1.02546	47.966	-1.02546	0.305222	-0.773544	62.1736	-0.773544	0.439258
2019-07-04_16:47:44	Amygdala_total	rs4916723	Amygdala_total~rs4916723*ns(agescan,2)+sex+ICV	-1.79089	48.4546	-1.79089	0.0734054	-1.79108	57.794	-1.79108	0.0733753
2019-07-04_16:47:44	Amygdala_total	rs74760947	Amygdala_total~rs74760947*ns(agescan,2)+sex+ICV	0.107546	118.568	0.107546	0.914363	-1.20511	170.223	-1.20511	0.228248
2019-07-04_16:47:44	Amygdala_total	rs9677504	Amygdala_total~rs9677504*ns(agescan,2)+sex+ICV	1.97759	84.0073	1.97759	0.04806	0.097323	97.8745	0.097323	0.922476
2019-07-04_16:47:44	Amygdala_total	GRS	Amygdala_total~GRS*ns(agescan,2)+sex+ICV	1.29821	34.1313	1.29821	0.19431	1.15637	43.0418	1.15637	0.247615
2019-07-04_16:47:44	Caudate_total	rs11591402	Caudate_total~rs11591402*ns(agescan,2)+sex+ICV	-1.5822	181.879	-1.5822	0.113702	0.405881	231.853	0.405881	0.684857
2019-07-04_16:47:44	Caudate_total	rs1427829	Caudate_total~rs1427829*ns(agescan,2)+sex+ICV	1.45045	146.877	1.45045	0.14703	-1.44259	189.444	-1.44259	0.149234
2019-07-04_16:47:44	Caudate_total	rs212178	Caudate_total~rs212178*ns(agescan,2)+sex+ICV	-1.49904	245.979	-1.49904	0.133962	-2.04212	290.583	-2.04212	0.0412209
2019-07-04_16:47:44	Caudate_total	rs281324	Caudate_total~rs281324*ns(agescan,2)+sex+ICV	-1.67467	150.591	-1.67467	0.0940959	-0.312613	192.869	-0.312613	0.754595
2019-07-04_16:47:44	Caudate_total	rs4858241	Caudate_total~rs4858241*ns(agescan,2)+sex+ICV	-1.31573	146.116	-1.31573	0.18836	-0.618276	189.396	-0.618276	0.536437
2019-07-04_16:47:44	Caudate_total	rs4916723	Caudate_total~rs4916723*ns(agescan,2)+sex+ICV	1.43338	147.899	1.43338	0.151848	0.280551	176.405	0.280551	0.779073
2019-07-04_16:47:44	Caudate_total	rs74760947	Caudate_total~rs74760947*ns(agescan,2)+sex+ICV	0.769493	361.369	0.769493	0.441657	1.14102	518.804	1.14102	0.253948
2019-07-04_16:47:44	Caudate_total	rs9677504	Caudate_total~rs9677504*ns(agescan,2)+sex+ICV	0.0398767	256.19	0.0398767	0.968194	-0.224663	298.48	-0.224663	0.822256
2019-07-04_16:47:44	Caudate_total	GRS	Caudate_total~GRS*ns(agescan,2)+sex+ICV	0.943439	104.104	0.943439	0.345528	-0.596667	131.282	-0.596667	0.550772
2019-07-04_16:47:44	Pallidum_total	rs11591402	Pallidum_total~rs11591402*ns(agescan,2)+sex+ICV	-1.371	69.285	-1.371	0.170471	0.472309	88.3223	0.472309	0.636739
2019-07-04_16:47:44	Pallidum_total	rs1427829	Pallidum_total~rs1427829*ns(agescan,2)+sex+ICV	0.229748	56.001	0.229748	0.818302	-0.523636	72.2309	-0.523636	0.600568
2019-07-04_16:47:44	Pallidum_total	rs212178	Pallidum_total~rs212178*ns(agescan,2)+sex+ICV	0.558028	93.8206	0.558028	0.576864	0.766687	110.833	0.766687	0.443324
2019-07-04_16:47:44	Pallidum_total	rs281324	Pallidum_total~rs281324*ns(agescan,2)+sex+ICV	-0.734614	57.3846	-0.734614	0.462628	-0.546589	73.4951	-0.546589	0.584699
2019-07-04_16:47:44	Pallidum_total	rs4858241	Pallidum_total~rs4858241*ns(agescan,2)+sex+ICV	-1.36258	55.6705	-1.36258	0.173109	-1.27375	72.1601	-1.27375	0.202844
2019-07-04_16:47:44	Pallidum_total	rs4916723	Pallidum_total~rs4916723*ns(agescan,2)+sex+ICV	-1.25355	56.3603	-1.25355	0.210095	0.251166	67.2234	0.251166	0.801702
2019-07-04_16:47:44	Pallidum_total	rs74760947	Pallidum_total~rs74760947*ns(agescan,2)+sex+ICV	0.579573	137.767	0.579573	0.562243	-0.243828	197.786	-0.243828	0.807379
2019-07-04_16:47:44	Pallidum_total	rs9677504	Pallidum_total~rs9677504*ns(agescan,2)+sex+ICV	-0.301847	97.5446	-0.301847	0.762789	2.28481	113.646	2.28481	0.022389
2019-07-04_16:47:45	Pallidum_total	GRS	Pallidum_total~GRS*ns(agescan,2)+sex+ICV	0.224107	39.6643	0.224107	0.822689	-0.134696	50.0193	-0.134696	0.892861
2019-07-04_16:47:45	Putamen_total	rs11591402	Putamen_total~rs11591402*ns(agescan,2)+sex+ICV	-0.365748	200.253	-0.365748	0.714577	1.60183	255.277	1.60183	0.109292
2019-07-04_16:47:45	Putamen_total	rs1427829	Putamen_total~rs1427829*ns(agescan,2)+sex+ICV	-0.231133	161.667	-0.231133	0.817227	-2.53075	208.521	-2.53075	0.0114293
2019-07-04_16:47:45	Putamen_total	rs212178	Putamen_total~rs212178*ns(agescan,2)+sex+ICV	-0.726889	271.067	-0.726889	0.467347	0.427904	320.22	0.427904	0.668749
2019-07-04_16:47:45	Putamen_total	rs281324	Putamen_total~rs281324*ns(agescan,2)+sex+ICV	-1.26273	165.825	-1.26273	0.206777	-0.605426	212.379	-0.605426	0.544939
2019-07-04_16:47:45	Putamen_total	rs4858241	Putamen_total~rs4858241*ns(agescan,2)+sex+ICV	0.174356	160.906	0.174356	0.861597	0.698305	208.567	0.698305	0.485037
2019-07-04_16:47:45	Putamen_total	rs4916723	Putamen_total~rs4916723*ns(agescan,2)+sex+ICV	-1.27443	162.844	-1.27443	0.202602	-0.259646	194.231	-0.259646	0.795153
2019-07-04_16:47:45	Putamen_total	rs74760947	Putamen_total~rs74760947*ns(agescan,2)+sex+ICV	-0.30205	397.705	-0.30205	0.762634	0.891095	570.971	0.891095	0.372945
2019-07-04_16:47:45	Putamen_total	rs9677504	Putamen_total~rs9677504*ns(agescan,2)+sex+ICV	0.905716	282.046	0.905716	0.365154	0.402969	328.603	0.402969	0.686998
2019-07-04_16:47:45	Putamen_total	GRS	Putamen_total~GRS*ns(agescan,2)+sex+ICV	1.58084	114.578	1.58084	0.114012	-1.1927	144.491	-1.1927	0.233073
2019-07-04_16:47:45	Thalamus_total	rs11591402	Thalamus_total~rs11591402*ns(agescan,2)+sex+ICV	-0.997068	199.068	-0.997068	0.318807	0.829624	253.765	0.829624	0.406813
2019-07-04_16:47:45	Thalamus_total	rs1427829	Thalamus_total~rs1427829*ns(agescan,2)+sex+ICV	-0.359343	160.836	-0.359343	0.719362	-0.154884	207.449	-0.154884	0.876923
2019-07-04_16:47:45	Thalamus_total	rs212178	Thalamus_total~rs212178*ns(agescan,2)+sex+ICV	-0.671539	269.331	-0.671539	0.501926	1.51047	318.169	1.51047	0.131021
2019-07-04_16:47:45	Thalamus_total	rs281324	Thalamus_total~rs281324*ns(agescan,2)+sex+ICV	-0.722517	164.851	-0.722517	0.470029	0.00679405	211.132	0.00679405	0.99458
2019-07-04_16:47:45	Thalamus_total	rs4858241	Thalamus_total~rs4858241*ns(agescan,2)+sex+ICV	-1.18478	159.974	-1.18478	0.236193	-0.123582	207.359	-0.123582	0.901654
2019-07-04_16:47:45	Thalamus_total	rs4916723	Thalamus_total~rs4916723*ns(agescan,2)+sex+ICV	-2.04688	161.78	-2.04688	0.0407508	0.0609455	192.962	0.0609455	0.951406
2019-07-04_16:47:45	Thalamus_total	rs74760947	Thalamus_total~rs74760947*ns(agescan,2)+sex+ICV	1.43582	395.522	1.43582	0.15115	0.360184	567.837	0.360184	0.718733
2019-07-04_16:47:45	Thalamus_total	rs9677504	Thalamus_total~rs9677504*ns(agescan,2)+sex+ICV	0.107979	280.355	0.107979	0.914019	0.607402	326.634	0.607402	0.543627
2019-07-04_16:47:45	Thalamus_total	GRS	Thalamus_total~GRS*ns(agescan,2)+sex+ICV	0.453927	113.933	0.453927	0.649912	-0.801693	143.677	-0.801693	0.42279
2019-07-04_16:47:45	Cerebellum_WM_total	rs11591402	Cerebellum_WM_total~rs11591402*ns(agescan,2)+sex+ICV	0.154052	533.643	0.154052	0.877579	0.242889	680.272	0.242889	0.808107
2019-07-04_16:47:45	Cerebellum_WM_total	rs1427829	Cerebellum_WM_total~rs1427829*ns(agescan,2)+sex+ICV	0.298704	430.988	0.298704	0.765185	-0.916506	555.895	-0.916506	0.359471
2019-07-04_16:47:45	Cerebellum_WM_total	rs212178	Cerebellum_WM_total~rs212178*ns(agescan,2)+sex+ICV	-0.418332	722.047	-0.418332	0.675732	0.0920058	852.977	0.0920058	0.926699
2019-07-04_16:47:45	Cerebellum_WM_total	rs281324	Cerebellum_WM_total~rs281324*ns(agescan,2)+sex+ICV	-0.993599	441.745	-0.993599	0.320493	0.352548	565.762	0.352548	0.724451
2019-07-04_16:47:45	Cerebellum_WM_total	rs4858241	Cerebellum_WM_total~rs4858241*ns(agescan,2)+sex+ICV	-2.04373	428.31	-2.04373	0.0410617	-2.20126	555.176	-2.20126	0.0277887
2019-07-04_16:47:45	Cerebellum_WM_total	rs4916723	Cerebellum_WM_total~rs4916723*ns(agescan,2)+sex+ICV	-1.63764	433.713	-1.63764	0.101594	0.42445	517.309	0.42445	0.671266
2019-07-04_16:47:45	Cerebellum_WM_total	rs74760947	Cerebellum_WM_total~rs74760947*ns(agescan,2)+sex+ICV	1.10815	1060.24	1.10815	0.267878	-0.688085	1522.15	-0.688085	0.491449
2019-07-04_16:47:45	Cerebellum_WM_total	rs9677504	Cerebellum_WM_total~rs9677504*ns(agescan,2)+sex+ICV	-0.61919	751.047	-0.61919	0.535835	-0.261749	875.023	-0.261749	0.793532
2019-07-04_16:47:45	Cerebellum_WM_total	GRS	Cerebellum_WM_total~GRS*ns(agescan,2)+sex+ICV	-0.227489	305.192	-0.227489	0.820058	-1.33756	384.867	-1.33756	0.181134
2019-07-04_16:47:45	Cerebellar_Cortex_total	rs11591402	Cerebellar_Cortex_total~rs11591402*ns(agescan,2)+sex+ICV	0.742966	1684.94	0.742966	0.457556	0.966967	2147.91	0.966967	0.333633
2019-07-04_16:47:45	Cerebellar_Cortex_total	rs1427829	Cerebellar_Cortex_total~rs1427829*ns(agescan,2)+sex+ICV	0.540362	1361.42	0.540362	0.588985	-0.38245	1755.98	-0.38245	0.702153
2019-07-04_16:47:45	Cerebellar_Cortex_total	rs212178	Cerebellar_Cortex_total~rs212178*ns(agescan,2)+sex+ICV	1.25936	2279.33	1.25936	0.20799	-0.707095	2692.64	-0.707095	0.479559
2019-07-04_16:47:45	Cerebellar_Cortex_total	rs281324	Cerebellar_Cortex_total~rs281324*ns(agescan,2)+sex+ICV	-0.734972	1394.25	-0.734972	0.46241	0.303835	1785.68	0.303835	0.761273
2019-07-04_16:47:45	Cerebellar_Cortex_total	rs4858241	Cerebellar_Cortex_total~rs4858241*ns(agescan,2)+sex+ICV	-0.838665	1353.3	-0.838665	0.40172	-1.74359	1754.14	-1.74359	0.0813267
2019-07-04_16:47:45	Cerebellar_Cortex_total	rs4916723	Cerebellar_Cortex_total~rs4916723*ns(agescan,2)+sex+ICV	0.477533	1370.35	0.477533	0.633015	-0.715535	1634.48	-0.715535	0.474331
2019-07-04_16:47:45	Cerebellar_Cortex_total	rs74760947	Cerebellar_Cortex_total~rs74760947*ns(agescan,2)+sex+ICV	1.39292	3348.2	1.39292	0.16374	-0.872106	4806.89	-0.872106	0.383216
2019-07-04_16:47:45	Cerebellar_Cortex_total	rs9677504	Cerebellar_Cortex_total~rs9677504*ns(agescan,2)+sex+ICV	0.13264	2373	0.13264	0.894486	0.782029	2764.71	0.782029	0.434255
2019-07-04_16:47:45	Cerebellar_Cortex_total	GRS	Cerebellar_Cortex_total~GRS*ns(agescan,2)+sex+ICV	-1.17881	964.043	-1.17881	0.238561	-0.169589	1215.72	-0.169589	0.865344
2019-07-04_16:47:45	CorpusCallosum_total	rs11591402	CorpusCallosum_total~rs11591402*ns(agescan,2)+sex+ICV	-0.499873	93.4726	-0.499873	0.617199	1.27101	119.156	1.27101	0.203819
2019-07-04_16:47:45	CorpusCallosum_total	rs1427829	CorpusCallosum_total~rs1427829*ns(agescan,2)+sex+ICV	-0.383742	75.5942	-0.383742	0.701195	0.23717	97.5026	0.23717	0.81254
2019-07-04_16:47:45	CorpusCallosum_total	rs212178	CorpusCallosum_total~rs212178*ns(agescan,2)+sex+ICV	0.681003	126.637	0.681003	0.495919	1.40124	149.601	1.40124	0.161239
2019-07-04_16:47:45	CorpusCallosum_total	rs281324	CorpusCallosum_total~rs281324*ns(agescan,2)+sex+ICV	-0.118926	77.4106	-0.118926	0.905342	-2.05791	99.1433	-2.05791	0.0396788
2019-07-04_16:47:45	CorpusCallosum_total	rs4858241	CorpusCallosum_total~rs4858241*ns(agescan,2)+sex+ICV	1.92041	75.1815	1.92041	0.0548946	0.535954	97.4503	0.535954	0.592027
2019-07-04_16:47:45	CorpusCallosum_total	rs4916723	CorpusCallosum_total~rs4916723*ns(agescan,2)+sex+ICV	-0.0777383	76.0631	-0.0777383	0.938041	1.95525	90.7239	1.95525	0.0506397
2019-07-04_16:47:45	CorpusCallosum_total	rs74760947	CorpusCallosum_total~rs74760947*ns(agescan,2)+sex+ICV	-2.36383	185.824	-2.36383	0.0181463	-0.606378	266.781	-0.606378	0.544307
2019-07-04_16:47:45	CorpusCallosum_total	rs9677504	CorpusCallosum_total~rs9677504*ns(agescan,2)+sex+ICV	-0.642154	131.775	-0.642154	0.520819	0.996247	153.527	0.996247	0.319205
2019-07-04_16:47:45	CorpusCallosum_total	GRS	CorpusCallosum_total~GRS*ns(agescan,2)+sex+ICV	1.09225	53.5438	1.09225	0.274803	-0.233738	67.5222	-0.233738	0.815203
2019-07-04_16:47:45	VentralDC_total	rs11591402	VentralDC_total~rs11591402*ns(agescan,2)+sex+ICV	-1.62487	119.223	-1.62487	0.104289	0.840796	151.982	0.840796	0.400525
2019-07-04_16:47:45	VentralDC_total	rs1427829	VentralDC_total~rs1427829*ns(agescan,2)+sex+ICV	0.593547	96.3419	0.593547	0.552857	-0.590929	124.263	-0.590929	0.55461
2019-07-04_16:47:45	VentralDC_total	rs212178	VentralDC_total~rs212178*ns(agescan,2)+sex+ICV	1.62812	161.342	1.62812	0.103598	-0.0299248	190.598	-0.0299248	0.976129
2019-07-04_16:47:45	VentralDC_total	rs281324	VentralDC_total~rs281324*ns(agescan,2)+sex+ICV	-0.56623	98.7243	-0.56623	0.571277	-1.66744	126.441	-1.66744	0.0955254
2019-07-04_16:47:45	VentralDC_total	rs4858241	VentralDC_total~rs4858241*ns(agescan,2)+sex+ICV	-1.22881	95.7818	-1.22881	0.219232	-0.517056	124.152	-0.517056	0.605153
2019-07-04_16:47:45	VentralDC_total	rs4916723	VentralDC_total~rs4916723*ns(agescan,2)+sex+ICV	-2.51501	96.8889	-2.51501	0.0119515	0.240047	115.564	0.240047	0.810309
2019-07-04_16:47:45	VentralDC_total	rs74760947	VentralDC_total~rs74760947*ns(agescan,2)+sex+ICV	0.246286	237.013	0.246286	0.805477	-0.629967	340.27	-0.629967	0.528761
2019-07-04_16:47:45	VentralDC_total	rs9677504	VentralDC_total~rs9677504*ns(agescan,2)+sex+ICV	0.295171	167.946	0.295171	0.767883	0.206072	195.669	0.206072	0.836748
2019-07-04_16:47:45	VentralDC_total	GRS	VentralDC_total~GRS*ns(agescan,2)+sex+ICV	0.914069	68.2387	0.914069	0.360749	0.0836806	86.0534	0.0836806	0.933316
