# Supplementary material for: Aging-Dependent Genetic Effects Associated to ADHD Predict Longitudinal Changes of Ventricular Volumes in Adulthood
Source: Front Psychiatry. 2020 Jun 29;11:574. doi: 10.3389/fpsyt.2020.00574 (PMC7344235; doi:10.3389/fpsyt.2020.00574)
Supplement: Supplementary file 1 [file DataSheet_1.zip › Tables_manuscript/ST8.xlsx]

## Sheet: Sheet1
DateTime	Outcome	Determinant	Model	Beta	SE	T	P
2019-07-04_16:47:46	GM	rs11591402	GM~rs11591402*ns(agescan,1)+sex+ICV	1.0355	11583.4	1.0355	0.300716
2019-07-04_16:47:46	GM	rs1427829	GM~rs1427829*ns(agescan,1)+sex+ICV	-1.60672	9244.02	-1.60672	0.108468
2019-07-04_16:47:46	GM	rs212178	GM~rs212178*ns(agescan,1)+sex+ICV	-0.685743	14179.4	-0.685743	0.493053
2019-07-04_16:47:46	GM	rs281324	GM~rs281324*ns(agescan,1)+sex+ICV	-0.867346	9225.12	-0.867346	0.385985
2019-07-04_16:47:46	GM	rs4858241	GM~rs4858241*ns(agescan,1)+sex+ICV	-2.18295	9067.1	-2.18295	0.029299
2019-07-04_16:47:46	GM	rs4916723	GM~rs4916723*ns(agescan,1)+sex+ICV	-1.26111	8704.04	-1.26111	0.207599
2019-07-04_16:47:46	GM	rs74760947	GM~rs74760947*ns(agescan,1)+sex+ICV	0.495339	25227.7	0.495339	0.620483
2019-07-04_16:47:46	GM	rs9677504	GM~rs9677504*ns(agescan,1)+sex+ICV	0.956103	14679.4	0.956103	0.339279
2019-07-04_16:47:46	GM	GRS	GM~GRS*ns(agescan,1)+sex+ICV	-0.597659	6412.23	-0.597659	0.550219
2019-07-04_16:47:46	WM	rs11591402	WM~rs11591402*ns(agescan,1)+sex+ICV	0.178211	13658.5	0.178211	0.858598
2019-07-04_16:47:46	WM	rs1427829	WM~rs1427829*ns(agescan,1)+sex+ICV	-1.11986	10901.9	-1.11986	0.263072
2019-07-04_16:47:46	WM	rs212178	WM~rs212178*ns(agescan,1)+sex+ICV	-0.545087	16704.5	-0.545087	0.58583
2019-07-04_16:47:46	WM	rs281324	WM~rs281324*ns(agescan,1)+sex+ICV	-1.78869	10856.9	-1.78869	0.074003
2019-07-04_16:47:46	WM	rs4858241	WM~rs4858241*ns(agescan,1)+sex+ICV	-2.75336	10677	-2.75336	0.00601832
2019-07-04_16:47:46	WM	rs4916723	WM~rs4916723*ns(agescan,1)+sex+ICV	1.39357	10255.1	1.39357	0.163793
2019-07-04_16:47:46	WM	rs74760947	WM~rs74760947*ns(agescan,1)+sex+ICV	0.423835	29632.9	0.423835	0.671788
2019-07-04_16:47:46	WM	rs9677504	WM~rs9677504*ns(agescan,1)+sex+ICV	2.63645	17241.1	2.63645	0.00852313
2019-07-04_16:47:46	WM	GRS	WM~GRS*ns(agescan,1)+sex+ICV	-0.517505	7553.73	-0.517505	0.604932
2019-07-04_16:47:46	TBV	rs11591402	TBV~rs11591402*ns(agescan,1)+sex+ICV	0.666364	21652.8	0.666364	0.50535
2019-07-04_16:47:46	TBV	rs1427829	TBV~rs1427829*ns(agescan,1)+sex+ICV	-1.56646	17275.5	-1.56646	0.117596
2019-07-04_16:47:46	TBV	rs212178	TBV~rs212178*ns(agescan,1)+sex+ICV	-0.711072	26479.5	-0.711072	0.477225
2019-07-04_16:47:46	TBV	rs281324	TBV~rs281324*ns(agescan,1)+sex+ICV	-1.59222	17221.9	-1.59222	0.111688
2019-07-04_16:47:46	TBV	rs4858241	TBV~rs4858241*ns(agescan,1)+sex+ICV	-2.90584	16928.2	-2.90584	0.00375306
2019-07-04_16:47:46	TBV	rs4916723	TBV~rs4916723*ns(agescan,1)+sex+ICV	0.203613	16278.5	0.203613	0.838703
2019-07-04_16:47:46	TBV	rs74760947	TBV~rs74760947*ns(agescan,1)+sex+ICV	0.532821	47024.5	0.532821	0.59429
2019-07-04_16:47:46	TBV	rs9677504	TBV~rs9677504*ns(agescan,1)+sex+ICV	2.17336	27372.5	2.17336	0.030015
2019-07-04_16:47:46	TBV	GRS	TBV~GRS*ns(agescan,1)+sex+ICV	-0.646161	11980.6	-0.646161	0.518341
2019-07-04_16:47:46	BPF	rs11591402	BPF~rs11591402*ns(agescan,1)+sex+ICV	0.740519	0.0149063	0.740519	0.459179
2019-07-04_16:47:46	BPF	rs1427829	BPF~rs1427829*ns(agescan,1)+sex+ICV	-1.28254	0.0119005	-1.28254	0.199986
2019-07-04_16:47:46	BPF	rs212178	BPF~rs212178*ns(agescan,1)+sex+ICV	-1.05784	0.0182354	-1.05784	0.290413
2019-07-04_16:47:46	BPF	rs281324	BPF~rs281324*ns(agescan,1)+sex+ICV	-1.30535	0.0118633	-1.30535	0.192109
2019-07-04_16:47:46	BPF	rs4858241	BPF~rs4858241*ns(agescan,1)+sex+ICV	-3.01096	0.011651	-3.01096	0.00267748
2019-07-04_16:47:46	BPF	rs4916723	BPF~rs4916723*ns(agescan,1)+sex+ICV	0.307236	0.0112071	0.307236	0.758736
2019-07-04_16:47:46	BPF	rs74760947	BPF~rs74760947*ns(agescan,1)+sex+ICV	0.595635	0.0324026	0.595635	0.55157
2019-07-04_16:47:46	BPF	rs9677504	BPF~rs9677504*ns(agescan,1)+sex+ICV	2.35047	0.0188392	2.35047	0.0189662
2019-07-04_16:47:46	BPF	GRS	BPF~GRS*ns(agescan,1)+sex+ICV	-0.565258	0.00824891	-0.565258	0.57204
2019-07-04_16:47:46	CSF	rs11591402	CSF~rs11591402*ns(agescan,1)+sex+ICV	-0.955914	139.397	-0.955914	0.339374
2019-07-04_16:47:46	CSF	rs1427829	CSF~rs1427829*ns(agescan,1)+sex+ICV	1.64125	111.391	1.64125	0.101097
2019-07-04_16:47:46	CSF	rs212178	CSF~rs212178*ns(agescan,1)+sex+ICV	0.472723	171.075	0.472723	0.636526
2019-07-04_16:47:46	CSF	rs281324	CSF~rs281324*ns(agescan,1)+sex+ICV	0.65314	111.244	0.65314	0.513834
2019-07-04_16:47:46	CSF	rs4858241	CSF~rs4858241*ns(agescan,1)+sex+ICV	-0.751813	109.626	-0.751813	0.452361
2019-07-04_16:47:46	CSF	rs4916723	CSF~rs4916723*ns(agescan,1)+sex+ICV	0.951612	104.904	0.951612	0.341551
2019-07-04_16:47:46	CSF	rs74760947	CSF~rs74760947*ns(agescan,1)+sex+ICV	-0.467605	304.256	-0.467605	0.640181
2019-07-04_16:47:46	CSF	rs9677504	CSF~rs9677504*ns(agescan,1)+sex+ICV	-0.563714	176.998	-0.563714	0.57309
2019-07-04_16:47:46	CSF	GRS	CSF~GRS*ns(agescan,1)+sex+ICV	-0.137268	77.2099	-0.137268	0.89085
2019-07-04_16:47:46	Lateral_Ventricles	rs11591402	Lateral_Ventricles~rs11591402*ns(agescan,1)+sex+ICV	-0.500411	6713.79	-0.500411	0.616909
2019-07-04_16:47:46	Lateral_Ventricles	rs1427829	Lateral_Ventricles~rs1427829*ns(agescan,1)+sex+ICV	1.15768	5372.58	1.15768	0.247304
2019-07-04_16:47:46	Lateral_Ventricles	rs212178	Lateral_Ventricles~rs212178*ns(agescan,1)+sex+ICV	-0.946945	8228.64	-0.946945	0.343923
2019-07-04_16:47:46	Lateral_Ventricles	rs281324	Lateral_Ventricles~rs281324*ns(agescan,1)+sex+ICV	0.00855615	5360.06	0.00855615	0.993175
2019-07-04_16:47:46	Lateral_Ventricles	rs4858241	Lateral_Ventricles~rs4858241*ns(agescan,1)+sex+ICV	0.139665	5277.36	0.139665	0.888956
2019-07-04_16:47:46	Lateral_Ventricles	rs4916723	Lateral_Ventricles~rs4916723*ns(agescan,1)+sex+ICV	-0.0826277	5059.99	-0.0826277	0.934166
2019-07-04_16:47:46	Lateral_Ventricles	rs74760947	Lateral_Ventricles~rs74760947*ns(agescan,1)+sex+ICV	-1.52666	14613.1	-1.52666	0.1272
2019-07-04_16:47:46	Lateral_Ventricles	rs9677504	Lateral_Ventricles~rs9677504*ns(agescan,1)+sex+ICV	0.206106	8530.51	0.206106	0.836755
2019-07-04_16:47:46	Lateral_Ventricles	GRS	Lateral_Ventricles~GRS*ns(agescan,1)+sex+ICV	1.6521	3719.51	1.6521	0.0988647
2019-07-04_16:47:46	Third_Ventricle	rs11591402	Third_Ventricle~rs11591402*ns(agescan,1)+sex+ICV	1.14053	238.392	1.14053	0.254372
2019-07-04_16:47:46	Third_Ventricle	rs1427829	Third_Ventricle~rs1427829*ns(agescan,1)+sex+ICV	0.857326	190.574	0.857326	0.391494
2019-07-04_16:47:46	Third_Ventricle	rs212178	Third_Ventricle~rs212178*ns(agescan,1)+sex+ICV	-1.35766	291.75	-1.35766	0.174914
2019-07-04_16:47:46	Third_Ventricle	rs281324	Third_Ventricle~rs281324*ns(agescan,1)+sex+ICV	1.17555	190.212	1.17555	0.240089
2019-07-04_16:47:46	Third_Ventricle	rs4858241	Third_Ventricle~rs4858241*ns(agescan,1)+sex+ICV	-0.397272	187.187	-0.397272	0.691261
2019-07-04_16:47:46	Third_Ventricle	rs4916723	Third_Ventricle~rs4916723*ns(agescan,1)+sex+ICV	-0.377753	179.677	-0.377753	0.705703
2019-07-04_16:47:46	Third_Ventricle	rs74760947	Third_Ventricle~rs74760947*ns(agescan,1)+sex+ICV	-0.447142	520.226	-0.447142	0.654881
2019-07-04_16:47:46	Third_Ventricle	rs9677504	Third_Ventricle~rs9677504*ns(agescan,1)+sex+ICV	0.882683	302.276	0.882683	0.377645
2019-07-04_16:47:46	Third_Ventricle	GRS	Third_Ventricle~GRS*ns(agescan,1)+sex+ICV	0.478296	132.159	0.478296	0.632557
2019-07-04_16:47:46	Fourth_Ventricle	rs11591402	Fourth_Ventricle~rs11591402*ns(agescan,1)+sex+ICV	1.13072	226.972	1.13072	0.258476
2019-07-04_16:47:46	Fourth_Ventricle	rs1427829	Fourth_Ventricle~rs1427829*ns(agescan,1)+sex+ICV	1.46319	180.747	1.46319	0.143767
2019-07-04_16:47:46	Fourth_Ventricle	rs212178	Fourth_Ventricle~rs212178*ns(agescan,1)+sex+ICV	-1.32401	276.927	-1.32401	0.185839
2019-07-04_16:47:46	Fourth_Ventricle	rs281324	Fourth_Ventricle~rs281324*ns(agescan,1)+sex+ICV	1.91912	180.492	1.91912	0.0552867
2019-07-04_16:47:46	Fourth_Ventricle	rs4858241	Fourth_Ventricle~rs4858241*ns(agescan,1)+sex+ICV	1.45886	177.897	1.45886	0.144954
2019-07-04_16:47:46	Fourth_Ventricle	rs4916723	Fourth_Ventricle~rs4916723*ns(agescan,1)+sex+ICV	-1.10986	170.386	-1.10986	0.26736
2019-07-04_16:47:46	Fourth_Ventricle	rs74760947	Fourth_Ventricle~rs74760947*ns(agescan,1)+sex+ICV	1.5778	494.312	1.5778	0.114966
2019-07-04_16:47:46	Fourth_Ventricle	rs9677504	Fourth_Ventricle~rs9677504*ns(agescan,1)+sex+ICV	0.993997	287.141	0.993997	0.320493
2019-07-04_16:47:46	Fourth_Ventricle	GRS	Fourth_Ventricle~GRS*ns(agescan,1)+sex+ICV	0.71863	125.634	0.71863	0.472556
2019-07-04_16:47:46	Hippocampus_total	rs11591402	Hippocampus_total~rs11591402*ns(agescan,1)+sex+ICV	1.06661	359.754	1.06661	0.286435
2019-07-04_16:47:46	Hippocampus_total	rs1427829	Hippocampus_total~rs1427829*ns(agescan,1)+sex+ICV	-0.241675	287.585	-0.241675	0.809087
2019-07-04_16:47:46	Hippocampus_total	rs212178	Hippocampus_total~rs212178*ns(agescan,1)+sex+ICV	-0.979349	440.808	-0.979349	0.327672
2019-07-04_16:47:46	Hippocampus_total	rs281324	Hippocampus_total~rs281324*ns(agescan,1)+sex+ICV	0.104796	286.052	0.104796	0.916561
2019-07-04_16:47:46	Hippocampus_total	rs4858241	Hippocampus_total~rs4858241*ns(agescan,1)+sex+ICV	-1.43995	282.375	-1.43995	0.150231
2019-07-04_16:47:46	Hippocampus_total	rs4916723	Hippocampus_total~rs4916723*ns(agescan,1)+sex+ICV	-1.91179	269.834	-1.91179	0.0562232
2019-07-04_16:47:46	Hippocampus_total	rs74760947	Hippocampus_total~rs74760947*ns(agescan,1)+sex+ICV	-0.290398	784.449	-0.290398	0.771579
2019-07-04_16:47:46	Hippocampus_total	rs9677504	Hippocampus_total~rs9677504*ns(agescan,1)+sex+ICV	0.843274	455.924	0.843274	0.399301
2019-07-04_16:47:46	Hippocampus_total	GRS	Hippocampus_total~GRS*ns(agescan,1)+sex+ICV	0.337231	199.111	0.337231	0.736022
2019-07-04_16:47:46	Nucleus_Accumbens_total	rs11591402	Nucleus_Accumbens_total~rs11591402*ns(agescan,1)+sex+ICV	0.916159	61.7754	0.916159	0.359831
2019-07-04_16:47:46	Nucleus_Accumbens_total	rs1427829	Nucleus_Accumbens_total~rs1427829*ns(agescan,1)+sex+ICV	-0.930998	49.339	-0.930998	0.352106
2019-07-04_16:47:46	Nucleus_Accumbens_total	rs212178	Nucleus_Accumbens_total~rs212178*ns(agescan,1)+sex+ICV	-0.256892	75.676	-0.256892	0.797321
2019-07-04_16:47:46	Nucleus_Accumbens_total	rs281324	Nucleus_Accumbens_total~rs281324*ns(agescan,1)+sex+ICV	-2.08809	49.089	-2.08809	0.0370723
2019-07-04_16:47:46	Nucleus_Accumbens_total	rs4858241	Nucleus_Accumbens_total~rs4858241*ns(agescan,1)+sex+ICV	-0.484331	48.5269	-0.484331	0.62827
2019-07-04_16:47:46	Nucleus_Accumbens_total	rs4916723	Nucleus_Accumbens_total~rs4916723*ns(agescan,1)+sex+ICV	-1.37045	46.4125	-1.37045	0.170891
2019-07-04_16:47:46	Nucleus_Accumbens_total	rs74760947	Nucleus_Accumbens_total~rs74760947*ns(agescan,1)+sex+ICV	0.0988004	134.711	0.0988004	0.921319
2019-07-04_16:47:46	Nucleus_Accumbens_total	rs9677504	Nucleus_Accumbens_total~rs9677504*ns(agescan,1)+sex+ICV	-0.753889	78.2656	-0.753889	0.451114
2019-07-04_16:47:46	Nucleus_Accumbens_total	GRS	Nucleus_Accumbens_total~GRS*ns(agescan,1)+sex+ICV	0.207008	34.2033	0.207008	0.836051
2019-07-04_16:47:46	Amygdala_total	rs11591402	Amygdala_total~rs11591402*ns(agescan,1)+sex+ICV	1.40772	126.274	1.40772	0.159561
2019-07-04_16:47:46	Amygdala_total	rs1427829	Amygdala_total~rs1427829*ns(agescan,1)+sex+ICV	-1.08236	101.022	-1.08236	0.279383
2019-07-04_16:47:46	Amygdala_total	rs212178	Amygdala_total~rs212178*ns(agescan,1)+sex+ICV	-0.377208	155.035	-0.377208	0.706109
2019-07-04_16:47:46	Amygdala_total	rs281324	Amygdala_total~rs281324*ns(agescan,1)+sex+ICV	-0.943438	100.75	-0.943438	0.345712
2019-07-04_16:47:46	Amygdala_total	rs4858241	Amygdala_total~rs4858241*ns(agescan,1)+sex+ICV	-1.08588	99.3353	-1.08588	0.277825
2019-07-04_16:47:46	Amygdala_total	rs4916723	Amygdala_total~rs4916723*ns(agescan,1)+sex+ICV	-0.457922	94.5991	-0.457922	0.64712
2019-07-04_16:47:46	Amygdala_total	rs74760947	Amygdala_total~rs74760947*ns(agescan,1)+sex+ICV	-0.154315	275.37	-0.154315	0.877396
2019-07-04_16:47:46	Amygdala_total	rs9677504	Amygdala_total~rs9677504*ns(agescan,1)+sex+ICV	0.833444	160.29	0.833444	0.404817
2019-07-04_16:47:46	Amygdala_total	GRS	Amygdala_total~GRS*ns(agescan,1)+sex+ICV	-0.264799	69.7475	-0.264799	0.791225
2019-07-04_16:47:46	Caudate_total	rs11591402	Caudate_total~rs11591402*ns(agescan,1)+sex+ICV	2.25933	465.377	2.25933	0.0241031
2019-07-04_16:47:46	Caudate_total	rs1427829	Caudate_total~rs1427829*ns(agescan,1)+sex+ICV	-0.655003	373.389	-0.655003	0.512634
2019-07-04_16:47:46	Caudate_total	rs212178	Caudate_total~rs212178*ns(agescan,1)+sex+ICV	-0.375038	570.975	-0.375038	0.707721
2019-07-04_16:47:46	Caudate_total	rs281324	Caudate_total~rs281324*ns(agescan,1)+sex+ICV	-0.285932	372.218	-0.285932	0.774997
2019-07-04_16:47:46	Caudate_total	rs4858241	Caudate_total~rs4858241*ns(agescan,1)+sex+ICV	0.60845	366.521	0.60845	0.543043
2019-07-04_16:47:46	Caudate_total	rs4916723	Caudate_total~rs4916723*ns(agescan,1)+sex+ICV	-0.577707	351.199	-0.577707	0.563608
2019-07-04_16:47:46	Caudate_total	rs74760947	Caudate_total~rs74760947*ns(agescan,1)+sex+ICV	0.190714	1019	0.190714	0.848793
2019-07-04_16:47:46	Caudate_total	rs9677504	Caudate_total~rs9677504*ns(agescan,1)+sex+ICV	-0.831401	592.281	-0.831401	0.405969
2019-07-04_16:47:46	Caudate_total	GRS	Caudate_total~GRS*ns(agescan,1)+sex+ICV	-0.66027	258.653	-0.66027	0.509251
2019-07-04_16:47:46	Pallidum_total	rs11591402	Pallidum_total~rs11591402*ns(agescan,1)+sex+ICV	2.09493	137.268	2.09493	0.0364585
2019-07-04_16:47:46	Pallidum_total	rs1427829	Pallidum_total~rs1427829*ns(agescan,1)+sex+ICV	0.41278	109.908	0.41278	0.679867
2019-07-04_16:47:46	Pallidum_total	rs212178	Pallidum_total~rs212178*ns(agescan,1)+sex+ICV	0.47268	168.521	0.47268	0.636557
2019-07-04_16:47:46	Pallidum_total	rs281324	Pallidum_total~rs281324*ns(agescan,1)+sex+ICV	-1.21971	109.481	-1.21971	0.222895
2019-07-04_16:47:46	Pallidum_total	rs4858241	Pallidum_total~rs4858241*ns(agescan,1)+sex+ICV	-1.2724	107.776	-1.2724	0.203563
2019-07-04_16:47:46	Pallidum_total	rs4916723	Pallidum_total~rs4916723*ns(agescan,1)+sex+ICV	-0.628108	103.423	-0.628108	0.530094
2019-07-04_16:47:46	Pallidum_total	rs74760947	Pallidum_total~rs74760947*ns(agescan,1)+sex+ICV	0.340235	299.78	0.340235	0.733759
2019-07-04_16:47:46	Pallidum_total	rs9677504	Pallidum_total~rs9677504*ns(agescan,1)+sex+ICV	1.72422	174.039	1.72422	0.0850133
2019-07-04_16:47:46	Pallidum_total	GRS	Pallidum_total~GRS*ns(agescan,1)+sex+ICV	-0.0173325	76.1479	-0.0173325	0.986175
2019-07-04_16:47:46	Putamen_total	rs11591402	Putamen_total~rs11591402*ns(agescan,1)+sex+ICV	2.03216	436.365	2.03216	0.0424328
2019-07-04_16:47:46	Putamen_total	rs1427829	Putamen_total~rs1427829*ns(agescan,1)+sex+ICV	-1.12335	348.861	-1.12335	0.261592
2019-07-04_16:47:46	Putamen_total	rs212178	Putamen_total~rs212178*ns(agescan,1)+sex+ICV	0.0418748	535.545	0.0418748	0.966608
2019-07-04_16:47:46	Putamen_total	rs281324	Putamen_total~rs281324*ns(agescan,1)+sex+ICV	-0.213871	348.235	-0.213871	0.830696
2019-07-04_16:47:46	Putamen_total	rs4858241	Putamen_total~rs4858241*ns(agescan,1)+sex+ICV	0.261914	343.469	0.261914	0.793448
2019-07-04_16:47:46	Putamen_total	rs4916723	Putamen_total~rs4916723*ns(agescan,1)+sex+ICV	-1.55989	328.326	-1.55989	0.119141
2019-07-04_16:47:46	Putamen_total	rs74760947	Putamen_total~rs74760947*ns(agescan,1)+sex+ICV	0.598416	952.131	0.598416	0.549714
2019-07-04_16:47:46	Putamen_total	rs9677504	Putamen_total~rs9677504*ns(agescan,1)+sex+ICV	0.809219	554.013	0.809219	0.418605
2019-07-04_16:47:46	Putamen_total	GRS	Putamen_total~GRS*ns(agescan,1)+sex+ICV	-0.304293	242.024	-0.304293	0.760975
2019-07-04_16:47:46	Thalamus_total	rs11591402	Thalamus_total~rs11591402*ns(agescan,1)+sex+ICV	1.76318	420.238	1.76318	0.0782124
2019-07-04_16:47:46	Thalamus_total	rs1427829	Thalamus_total~rs1427829*ns(agescan,1)+sex+ICV	0.388971	336.352	0.388971	0.69739
2019-07-04_16:47:46	Thalamus_total	rs212178	Thalamus_total~rs212178*ns(agescan,1)+sex+ICV	0.227489	515.806	0.227489	0.820096
2019-07-04_16:47:46	Thalamus_total	rs281324	Thalamus_total~rs281324*ns(agescan,1)+sex+ICV	0.986838	335.1	0.986838	0.323989
2019-07-04_16:47:46	Thalamus_total	rs4858241	Thalamus_total~rs4858241*ns(agescan,1)+sex+ICV	-0.686399	330.601	-0.686399	0.49264
2019-07-04_16:47:46	Thalamus_total	rs4916723	Thalamus_total~rs4916723*ns(agescan,1)+sex+ICV	0.0857238	316.531	0.0857238	0.931705
2019-07-04_16:47:46	Thalamus_total	rs74760947	Thalamus_total~rs74760947*ns(agescan,1)+sex+ICV	0.633638	917.615	0.633638	0.526479
2019-07-04_16:47:46	Thalamus_total	rs9677504	Thalamus_total~rs9677504*ns(agescan,1)+sex+ICV	1.84961	532.505	1.84961	0.0646996
2019-07-04_16:47:46	Thalamus_total	GRS	Thalamus_total~GRS*ns(agescan,1)+sex+ICV	-0.768121	232.959	-0.768121	0.442618
2019-07-04_16:47:46	Cerebellum_WM_total	rs11591402	Cerebellum_WM_total~rs11591402*ns(agescan,1)+sex+ICV	0.907436	1021.24	0.907436	0.364421
2019-07-04_16:47:46	Cerebellum_WM_total	rs1427829	Cerebellum_WM_total~rs1427829*ns(agescan,1)+sex+ICV	-1.08574	815.283	-1.08574	0.277886
2019-07-04_16:47:46	Cerebellum_WM_total	rs212178	Cerebellum_WM_total~rs212178*ns(agescan,1)+sex+ICV	-0.239256	1250.84	-0.239256	0.810962
2019-07-04_16:47:46	Cerebellum_WM_total	rs281324	Cerebellum_WM_total~rs281324*ns(agescan,1)+sex+ICV	-0.628907	813.124	-0.628907	0.52957
2019-07-04_16:47:46	Cerebellum_WM_total	rs4858241	Cerebellum_WM_total~rs4858241*ns(agescan,1)+sex+ICV	-2.29245	798.857	-2.29245	0.0221113
2019-07-04_16:47:46	Cerebellum_WM_total	rs4916723	Cerebellum_WM_total~rs4916723*ns(agescan,1)+sex+ICV	0.855427	767.173	0.855427	0.392544
2019-07-04_16:47:46	Cerebellum_WM_total	rs74760947	Cerebellum_WM_total~rs74760947*ns(agescan,1)+sex+ICV	-0.287667	2226.34	-0.287667	0.773668
2019-07-04_16:47:46	Cerebellum_WM_total	rs9677504	Cerebellum_WM_total~rs9677504*ns(agescan,1)+sex+ICV	0.116272	1294.74	0.116272	0.907463
2019-07-04_16:47:46	Cerebellum_WM_total	GRS	Cerebellum_WM_total~GRS*ns(agescan,1)+sex+ICV	-1.41673	564.698	-1.41673	0.156911
2019-07-04_16:47:46	Cerebellar_Cortex_total	rs11591402	Cerebellar_Cortex_total~rs11591402*ns(agescan,1)+sex+ICV	0.167248	3493.96	0.167248	0.867213
2019-07-04_16:47:46	Cerebellar_Cortex_total	rs1427829	Cerebellar_Cortex_total~rs1427829*ns(agescan,1)+sex+ICV	-1.34095	2792.67	-1.34095	0.180277
2019-07-04_16:47:46	Cerebellar_Cortex_total	rs212178	Cerebellar_Cortex_total~rs212178*ns(agescan,1)+sex+ICV	-0.697157	4286.18	-0.697157	0.485886
2019-07-04_16:47:46	Cerebellar_Cortex_total	rs281324	Cerebellar_Cortex_total~rs281324*ns(agescan,1)+sex+ICV	0.233115	2786.33	0.233115	0.815726
2019-07-04_16:47:46	Cerebellar_Cortex_total	rs4858241	Cerebellar_Cortex_total~rs4858241*ns(agescan,1)+sex+ICV	-2.06377	2739.03	-2.06377	0.0393275
2019-07-04_16:47:46	Cerebellar_Cortex_total	rs4916723	Cerebellar_Cortex_total~rs4916723*ns(agescan,1)+sex+ICV	-0.743822	2630.45	-0.743822	0.45718
2019-07-04_16:47:46	Cerebellar_Cortex_total	rs74760947	Cerebellar_Cortex_total~rs74760947*ns(agescan,1)+sex+ICV	0.0204586	7629.57	0.0204586	0.983682
2019-07-04_16:47:46	Cerebellar_Cortex_total	rs9677504	Cerebellar_Cortex_total~rs9677504*ns(agescan,1)+sex+ICV	0.936755	4433.4	0.936755	0.349138
2019-07-04_16:47:46	Cerebellar_Cortex_total	GRS	Cerebellar_Cortex_total~GRS*ns(agescan,1)+sex+ICV	-0.534905	1935.38	-0.534905	0.592848
2019-07-04_16:47:46	CorpusCallosum_total	rs11591402	CorpusCallosum_total~rs11591402*ns(agescan,1)+sex+ICV	1.26288	186.739	1.26288	0.206961
2019-07-04_16:47:46	CorpusCallosum_total	rs1427829	CorpusCallosum_total~rs1427829*ns(agescan,1)+sex+ICV	-0.201166	149.478	-0.201166	0.840614
2019-07-04_16:47:46	CorpusCallosum_total	rs212178	CorpusCallosum_total~rs212178*ns(agescan,1)+sex+ICV	-0.0627043	229.078	-0.0627043	0.950016
2019-07-04_16:47:46	CorpusCallosum_total	rs281324	CorpusCallosum_total~rs281324*ns(agescan,1)+sex+ICV	-0.674024	149.036	-0.674024	0.50047
2019-07-04_16:47:46	CorpusCallosum_total	rs4858241	CorpusCallosum_total~rs4858241*ns(agescan,1)+sex+ICV	-0.644232	146.884	-0.644232	0.51959
2019-07-04_16:47:46	CorpusCallosum_total	rs4916723	CorpusCallosum_total~rs4916723*ns(agescan,1)+sex+ICV	1.83667	140.415	1.83667	0.0665905
2019-07-04_16:47:46	CorpusCallosum_total	rs74760947	CorpusCallosum_total~rs74760947*ns(agescan,1)+sex+ICV	1.11465	405.854	1.11465	0.265302
2019-07-04_16:47:46	CorpusCallosum_total	rs9677504	CorpusCallosum_total~rs9677504*ns(agescan,1)+sex+ICV	1.33454	237.032	1.33454	0.182367
2019-07-04_16:47:46	CorpusCallosum_total	GRS	CorpusCallosum_total~GRS*ns(agescan,1)+sex+ICV	-1.23079	103.513	-1.23079	0.218724
2019-07-04_16:47:46	VentralDC_total	rs11591402	VentralDC_total~rs11591402*ns(agescan,1)+sex+ICV	0.903654	232.929	0.903654	0.366422
2019-07-04_16:47:46	VentralDC_total	rs1427829	VentralDC_total~rs1427829*ns(agescan,1)+sex+ICV	-0.301281	186.105	-0.301281	0.76327
2019-07-04_16:47:46	VentralDC_total	rs212178	VentralDC_total~rs212178*ns(agescan,1)+sex+ICV	-1.79356	284.736	-1.79356	0.073221
2019-07-04_16:47:46	VentralDC_total	rs281324	VentralDC_total~rs281324*ns(agescan,1)+sex+ICV	-1.38377	185.179	-1.38377	0.166774
2019-07-04_16:47:46	VentralDC_total	rs4858241	VentralDC_total~rs4858241*ns(agescan,1)+sex+ICV	-1.13579	182.821	-1.13579	0.256347
2019-07-04_16:47:46	VentralDC_total	rs4916723	VentralDC_total~rs4916723*ns(agescan,1)+sex+ICV	-0.476778	175.14	-0.476778	0.633637
2019-07-04_16:47:46	VentralDC_total	rs74760947	VentralDC_total~rs74760947*ns(agescan,1)+sex+ICV	0.039645	507.315	0.039645	0.968385
2019-07-04_16:47:46	VentralDC_total	rs9677504	VentralDC_total~rs9677504*ns(agescan,1)+sex+ICV	1.03886	295.116	1.03886	0.299151
2019-07-04_16:47:46	VentralDC_total	GRS	VentralDC_total~GRS*ns(agescan,1)+sex+ICV	0.704837	128.852	0.704837	0.481095
