# Supplementary material for: Aging-Dependent Genetic Effects Associated to ADHD Predict Longitudinal Changes of Ventricular Volumes in Adulthood
Source: Front Psychiatry. 2020 Jun 29;11:574. doi: 10.3389/fpsyt.2020.00574 (PMC7344235; doi:10.3389/fpsyt.2020.00574)
Supplement: Supplementary file 1 [file DataSheet_1.zip › Tables_manuscript/ST9.xlsx]

## Sheet: Sheet1
DateTime	Outcome	Determinant	Model	Beta	SE	T	P
2019-07-04_16:47:40	GM	rs11591402	GM~rs11591402+ns(agescan,2)+sex+ICV	1.01459	817.885	1.01459	0.310376
2019-07-04_16:47:40	GM	rs1427829	GM~rs1427829+ns(agescan,2)+sex+ICV	-0.262337	674.359	-0.262337	0.793078
2019-07-04_16:47:40	GM	rs212178	GM~rs212178+ns(agescan,2)+sex+ICV	-1.61902	1069.34	-1.61902	0.105541
2019-07-04_16:47:40	GM	rs281324	GM~rs281324+ns(agescan,2)+sex+ICV	1.07079	678.534	1.07079	0.284342
2019-07-04_16:47:40	GM	rs4858241	GM~rs4858241+ns(agescan,2)+sex+ICV	-0.578336	678.138	-0.578336	0.563078
2019-07-04_16:47:40	GM	rs4916723	GM~rs4916723+ns(agescan,2)+sex+ICV	-0.442878	668.589	-0.442878	0.657884
2019-07-04_16:47:40	GM	rs74760947	GM~rs74760947+ns(agescan,2)+sex+ICV	0.100786	1740.21	0.100786	0.919726
2019-07-04_16:47:40	GM	rs9677504	GM~rs9677504+ns(agescan,2)+sex+ICV	0.215071	1169.46	0.215071	0.829726
2019-07-04_16:47:40	GM	GRS	GM~GRS+ns(agescan,2)+sex+ICV	-0.303264	472.013	-0.303264	0.761708
2019-07-04_16:47:40	WM	rs11591402	WM~rs11591402+ns(agescan,2)+sex+ICV	1.43116	981.745	1.43116	0.152483
2019-07-04_16:47:40	WM	rs1427829	WM~rs1427829+ns(agescan,2)+sex+ICV	0.672111	809.544	0.672111	0.501561
2019-07-04_16:47:40	WM	rs212178	WM~rs212178+ns(agescan,2)+sex+ICV	-0.118096	1284.3	-0.118096	0.905999
2019-07-04_16:47:40	WM	rs281324	WM~rs281324+ns(agescan,2)+sex+ICV	1.08426	814.6	1.08426	0.278333
2019-07-04_16:47:40	WM	rs4858241	WM~rs4858241+ns(agescan,2)+sex+ICV	0.368721	814.154	0.368721	0.71236
2019-07-04_16:47:40	WM	rs4916723	WM~rs4916723+ns(agescan,2)+sex+ICV	-1.29672	802.479	-1.29672	0.194819
2019-07-04_16:47:40	WM	rs74760947	WM~rs74760947+ns(agescan,2)+sex+ICV	-1.19034	2088.72	-1.19034	0.234001
2019-07-04_16:47:40	WM	rs9677504	WM~rs9677504+ns(agescan,2)+sex+ICV	0.497187	1403.93	0.497187	0.619091
2019-07-04_16:47:40	WM	GRS	WM~GRS+ns(agescan,2)+sex+ICV	0.557111	566.649	0.557111	0.57749
2019-07-04_16:47:40	TBV	rs11591402	TBV~rs11591402+ns(agescan,2)+sex+ICV	1.46789	1522.49	1.46789	0.142232
2019-07-04_16:47:40	TBV	rs1427829	TBV~rs1427829+ns(agescan,2)+sex+ICV	0.292461	1255.53	0.292461	0.769953
2019-07-04_16:47:40	TBV	rs212178	TBV~rs212178+ns(agescan,2)+sex+ICV	-0.945517	1991.45	-0.945517	0.344466
2019-07-04_16:47:40	TBV	rs281324	TBV~rs281324+ns(agescan,2)+sex+ICV	1.27437	1263.22	1.27437	0.202624
2019-07-04_16:47:40	TBV	rs4858241	TBV~rs4858241+ns(agescan,2)+sex+ICV	-0.0728602	1262.64	-0.0728602	0.941922
2019-07-04_16:47:40	TBV	rs4916723	TBV~rs4916723+ns(agescan,2)+sex+ICV	-1.07399	1244.61	-1.07399	0.282908
2019-07-04_16:47:40	TBV	rs74760947	TBV~rs74760947+ns(agescan,2)+sex+ICV	-0.713305	3239.71	-0.713305	0.475709
2019-07-04_16:47:40	TBV	rs9677504	TBV~rs9677504+ns(agescan,2)+sex+ICV	0.436111	2177.27	0.436111	0.662786
2019-07-04_16:47:40	TBV	GRS	TBV~GRS+ns(agescan,2)+sex+ICV	0.196335	878.812	0.196335	0.84436
2019-07-04_16:47:40	BPF	rs11591402	BPF~rs11591402+ns(agescan,2)+sex+ICV	1.24951	0.00104977	1.24951	0.211568
2019-07-04_16:47:40	BPF	rs1427829	BPF~rs1427829+ns(agescan,2)+sex+ICV	0.305481	0.000865617	0.305481	0.760019
2019-07-04_16:47:40	BPF	rs212178	BPF~rs212178+ns(agescan,2)+sex+ICV	-1.06691	0.00137294	-1.06691	0.286092
2019-07-04_16:47:40	BPF	rs281324	BPF~rs281324+ns(agescan,2)+sex+ICV	1.13742	0.000870959	1.13742	0.255447
2019-07-04_16:47:40	BPF	rs4858241	BPF~rs4858241+ns(agescan,2)+sex+ICV	-0.135595	0.000870514	-0.135595	0.89215
2019-07-04_16:47:40	BPF	rs4916723	BPF~rs4916723+ns(agescan,2)+sex+ICV	-1.16677	0.000858058	-1.16677	0.243392
2019-07-04_16:47:40	BPF	rs74760947	BPF~rs74760947+ns(agescan,2)+sex+ICV	-0.7725	0.00223356	-0.7725	0.439875
2019-07-04_16:47:40	BPF	rs9677504	BPF~rs9677504+ns(agescan,2)+sex+ICV	0.232524	0.00150114	0.232524	0.816146
2019-07-04_16:47:40	BPF	GRS	BPF~GRS+ns(agescan,2)+sex+ICV	0.335708	0.000605883	0.335708	0.737113
2019-07-04_16:47:40	CSF	rs11591402	CSF~rs11591402+ns(agescan,2)+sex+ICV	-1.57554	9.30379	-1.57554	0.115229
2019-07-04_16:47:40	CSF	rs1427829	CSF~rs1427829+ns(agescan,2)+sex+ICV	-1.04391	7.67164	-1.04391	0.296607
2019-07-04_16:47:40	CSF	rs212178	CSF~rs212178+ns(agescan,2)+sex+ICV	1.4085	12.1681	1.4085	0.15908
2019-07-04_16:47:40	CSF	rs281324	CSF~rs281324+ns(agescan,2)+sex+ICV	-0.855148	7.72085	-0.855148	0.392533
2019-07-04_16:47:40	CSF	rs4858241	CSF~rs4858241+ns(agescan,2)+sex+ICV	0.256528	7.71618	0.256528	0.79756
2019-07-04_16:47:40	CSF	rs4916723	CSF~rs4916723+ns(agescan,2)+sex+ICV	0.341094	7.6073	0.341094	0.733055
2019-07-04_16:47:40	CSF	rs74760947	CSF~rs74760947+ns(agescan,2)+sex+ICV	0.65482	19.7988	0.65482	0.512631
2019-07-04_16:47:40	CSF	rs9677504	CSF~rs9677504+ns(agescan,2)+sex+ICV	-0.530122	13.3056	-0.530122	0.596064
2019-07-04_16:47:40	CSF	GRS	CSF~GRS+ns(agescan,2)+sex+ICV	-0.420672	5.37049	-0.420672	0.674023
2019-07-04_16:47:40	Lateral_Ventricles	rs11591402	Lateral_Ventricles~rs11591402+ns(agescan,2)+sex+ICV	-1.14073	405.709	-1.14073	0.254065
2019-07-04_16:47:40	Lateral_Ventricles	rs1427829	Lateral_Ventricles~rs1427829+ns(agescan,2)+sex+ICV	0.0998051	334.531	0.0998051	0.920505
2019-07-04_16:47:40	Lateral_Ventricles	rs212178	Lateral_Ventricles~rs212178+ns(agescan,2)+sex+ICV	0.376431	530.669	0.376431	0.706621
2019-07-04_16:47:40	Lateral_Ventricles	rs281324	Lateral_Ventricles~rs281324+ns(agescan,2)+sex+ICV	-1.59662	336.525	-1.59662	0.110448
2019-07-04_16:47:40	Lateral_Ventricles	rs4858241	Lateral_Ventricles~rs4858241+ns(agescan,2)+sex+ICV	-1.0104	336.367	-1.0104	0.312378
2019-07-04_16:47:40	Lateral_Ventricles	rs4916723	Lateral_Ventricles~rs4916723+ns(agescan,2)+sex+ICV	0.184921	331.674	0.184921	0.853302
2019-07-04_16:47:40	Lateral_Ventricles	rs74760947	Lateral_Ventricles~rs74760947+ns(agescan,2)+sex+ICV	0.438676	863.237	0.438676	0.660926
2019-07-04_16:47:40	Lateral_Ventricles	rs9677504	Lateral_Ventricles~rs9677504+ns(agescan,2)+sex+ICV	-0.0431042	580.134	-0.0431042	0.965621
2019-07-04_16:47:40	Lateral_Ventricles	GRS	Lateral_Ventricles~GRS+ns(agescan,2)+sex+ICV	0.281983	234.151	0.281983	0.777975
2019-07-04_16:47:40	Third_Ventricle	rs11591402	Third_Ventricle~rs11591402+ns(agescan,2)+sex+ICV	-0.983694	15.0338	-0.983694	0.32534
2019-07-04_16:47:40	Third_Ventricle	rs1427829	Third_Ventricle~rs1427829+ns(agescan,2)+sex+ICV	-0.426764	12.3953	-0.426764	0.66958
2019-07-04_16:47:40	Third_Ventricle	rs212178	Third_Ventricle~rs212178+ns(agescan,2)+sex+ICV	-0.978152	19.6608	-0.978152	0.328073
2019-07-04_16:47:40	Third_Ventricle	rs281324	Third_Ventricle~rs281324+ns(agescan,2)+sex+ICV	-0.349367	12.4742	-0.349367	0.726836
2019-07-04_16:47:40	Third_Ventricle	rs4858241	Third_Ventricle~rs4858241+ns(agescan,2)+sex+ICV	-0.862328	12.4642	-0.862328	0.388572
2019-07-04_16:47:40	Third_Ventricle	rs4916723	Third_Ventricle~rs4916723+ns(agescan,2)+sex+ICV	-0.421077	12.2895	-0.421077	0.673727
2019-07-04_16:47:40	Third_Ventricle	rs74760947	Third_Ventricle~rs74760947+ns(agescan,2)+sex+ICV	0.724511	31.9844	0.724511	0.468805
2019-07-04_16:47:40	Third_Ventricle	rs9677504	Third_Ventricle~rs9677504+ns(agescan,2)+sex+ICV	-0.769917	21.4941	-0.769917	0.441406
2019-07-04_16:47:40	Third_Ventricle	GRS	Third_Ventricle~GRS+ns(agescan,2)+sex+ICV	0.00571101	8.67626	0.00571101	0.995444
2019-07-04_16:47:40	Fourth_Ventricle	rs11591402	Fourth_Ventricle~rs11591402+ns(agescan,2)+sex+ICV	0.810688	17.1129	0.810688	0.417605
2019-07-04_16:47:40	Fourth_Ventricle	rs1427829	Fourth_Ventricle~rs1427829+ns(agescan,2)+sex+ICV	-2.2157	14.0984	-2.2157	0.0267818
2019-07-04_16:47:40	Fourth_Ventricle	rs212178	Fourth_Ventricle~rs212178+ns(agescan,2)+sex+ICV	0.159342	22.3819	0.159342	0.87341
2019-07-04_16:47:40	Fourth_Ventricle	rs281324	Fourth_Ventricle~rs281324+ns(agescan,2)+sex+ICV	0.736716	14.1977	0.736716	0.461349
2019-07-04_16:47:40	Fourth_Ventricle	rs4858241	Fourth_Ventricle~rs4858241+ns(agescan,2)+sex+ICV	1.80878	14.1816	1.80878	0.0705788
2019-07-04_16:47:40	Fourth_Ventricle	rs4916723	Fourth_Ventricle~rs4916723+ns(agescan,2)+sex+ICV	0.731993	13.9876	0.731993	0.464226
2019-07-04_16:47:40	Fourth_Ventricle	rs74760947	Fourth_Ventricle~rs74760947+ns(agescan,2)+sex+ICV	1.05787	36.4026	1.05787	0.290195
2019-07-04_16:47:40	Fourth_Ventricle	rs9677504	Fourth_Ventricle~rs9677504+ns(agescan,2)+sex+ICV	-0.863606	24.4649	-0.863606	0.387869
2019-07-04_16:47:40	Fourth_Ventricle	GRS	Fourth_Ventricle~GRS+ns(agescan,2)+sex+ICV	-1.66622	9.87141	-1.66622	0.0957662
2019-07-04_16:47:40	Hippocampus_total	rs11591402	Hippocampus_total~rs11591402+ns(agescan,2)+sex+ICV	0.571705	25.5757	0.571705	0.567562
2019-07-04_16:47:40	Hippocampus_total	rs1427829	Hippocampus_total~rs1427829+ns(agescan,2)+sex+ICV	-0.36776	21.0851	-0.36776	0.713076
2019-07-04_16:47:40	Hippocampus_total	rs212178	Hippocampus_total~rs212178+ns(agescan,2)+sex+ICV	-1.78742	33.4322	-1.78742	0.0739642
2019-07-04_16:47:40	Hippocampus_total	rs281324	Hippocampus_total~rs281324+ns(agescan,2)+sex+ICV	-0.130999	21.2195	-0.130999	0.895784
2019-07-04_16:47:40	Hippocampus_total	rs4858241	Hippocampus_total~rs4858241+ns(agescan,2)+sex+ICV	0.458419	21.2039	0.458419	0.646683
2019-07-04_16:47:40	Hippocampus_total	rs4916723	Hippocampus_total~rs4916723+ns(agescan,2)+sex+ICV	-0.664016	20.9041	-0.664016	0.506728
2019-07-04_16:47:40	Hippocampus_total	rs74760947	Hippocampus_total~rs74760947+ns(agescan,2)+sex+ICV	0.728238	54.4069	0.728238	0.466521
2019-07-04_16:47:40	Hippocampus_total	rs9677504	Hippocampus_total~rs9677504+ns(agescan,2)+sex+ICV	-2.08449	36.5412	-2.08449	0.0371948
2019-07-04_16:47:40	Hippocampus_total	GRS	Hippocampus_total~GRS+ns(agescan,2)+sex+ICV	-0.176978	14.7586	-0.176978	0.859537
2019-07-04_16:47:40	Nucleus_Accumbens_total	rs11591402	Nucleus_Accumbens_total~rs11591402+ns(agescan,2)+sex+ICV	2.12124	4.59542	2.12124	0.0339776
2019-07-04_16:47:40	Nucleus_Accumbens_total	rs1427829	Nucleus_Accumbens_total~rs1427829+ns(agescan,2)+sex+ICV	0.438433	3.79097	0.438433	0.661102
2019-07-04_16:47:40	Nucleus_Accumbens_total	rs212178	Nucleus_Accumbens_total~rs212178+ns(agescan,2)+sex+ICV	-0.200138	6.01391	-0.200138	0.841385
2019-07-04_16:47:40	Nucleus_Accumbens_total	rs281324	Nucleus_Accumbens_total~rs281324+ns(agescan,2)+sex+ICV	-0.415982	3.81508	-0.415982	0.677451
2019-07-04_16:47:40	Nucleus_Accumbens_total	rs4858241	Nucleus_Accumbens_total~rs4858241+ns(agescan,2)+sex+ICV	-0.0218173	3.81248	-0.0218173	0.982595
2019-07-04_16:47:41	Nucleus_Accumbens_total	rs4916723	Nucleus_Accumbens_total~rs4916723+ns(agescan,2)+sex+ICV	0.72738	3.75841	0.72738	0.467046
2019-07-04_16:47:41	Nucleus_Accumbens_total	rs74760947	Nucleus_Accumbens_total~rs74760947+ns(agescan,2)+sex+ICV	-0.275666	9.78281	-0.275666	0.782822
2019-07-04_16:47:41	Nucleus_Accumbens_total	rs9677504	Nucleus_Accumbens_total~rs9677504+ns(agescan,2)+sex+ICV	0.198085	6.57433	0.198085	0.842991
2019-07-04_16:47:41	Nucleus_Accumbens_total	GRS	Nucleus_Accumbens_total~GRS+ns(agescan,2)+sex+ICV	-0.510485	2.65344	-0.510485	0.609747
2019-07-04_16:47:41	Amygdala_total	rs11591402	Amygdala_total~rs11591402+ns(agescan,2)+sex+ICV	0.832814	9.09303	0.832814	0.405012
2019-07-04_16:47:41	Amygdala_total	rs1427829	Amygdala_total~rs1427829+ns(agescan,2)+sex+ICV	0.0948313	7.49702	0.0948313	0.924455
2019-07-04_16:47:41	Amygdala_total	rs212178	Amygdala_total~rs212178+ns(agescan,2)+sex+ICV	-0.889162	11.8914	-0.889162	0.373982
2019-07-04_16:47:41	Amygdala_total	rs281324	Amygdala_total~rs281324+ns(agescan,2)+sex+ICV	-0.628077	7.54424	-0.628077	0.529998
2019-07-04_16:47:41	Amygdala_total	rs4858241	Amygdala_total~rs4858241+ns(agescan,2)+sex+ICV	0.116232	7.53934	0.116232	0.907476
2019-07-04_16:47:41	Amygdala_total	rs4916723	Amygdala_total~rs4916723+ns(agescan,2)+sex+ICV	-2.27036	7.42708	-2.27036	0.0232517
2019-07-04_16:47:41	Amygdala_total	rs74760947	Amygdala_total~rs74760947+ns(agescan,2)+sex+ICV	-1.61688	19.3383	-1.61688	0.106003
2019-07-04_16:47:41	Amygdala_total	rs9677504	Amygdala_total~rs9677504+ns(agescan,2)+sex+ICV	0.322009	13.0009	0.322009	0.747467
2019-07-04_16:47:41	Amygdala_total	GRS	Amygdala_total~GRS+ns(agescan,2)+sex+ICV	1.77152	5.24495	1.77152	0.0765687
2019-07-04_16:47:41	Caudate_total	rs11591402	Caudate_total~rs11591402+ns(agescan,2)+sex+ICV	-0.549781	27.716	-0.549781	0.582508
2019-07-04_16:47:41	Caudate_total	rs1427829	Caudate_total~rs1427829+ns(agescan,2)+sex+ICV	0.0177376	22.85	0.0177376	0.985849
2019-07-04_16:47:41	Caudate_total	rs212178	Caudate_total~rs212178+ns(agescan,2)+sex+ICV	-0.732251	36.2448	-0.732251	0.464069
2019-07-04_16:47:41	Caudate_total	rs281324	Caudate_total~rs281324+ns(agescan,2)+sex+ICV	-0.493109	22.9944	-0.493109	0.62197
2019-07-04_16:47:41	Caudate_total	rs4858241	Caudate_total~rs4858241+ns(agescan,2)+sex+ICV	-1.72577	22.9683	-1.72577	0.0844853
2019-07-04_16:47:41	Caudate_total	rs4916723	Caudate_total~rs4916723+ns(agescan,2)+sex+ICV	0.162879	22.6548	0.162879	0.870624
2019-07-04_16:47:41	Caudate_total	rs74760947	Caudate_total~rs74760947+ns(agescan,2)+sex+ICV	-1.57955	58.9417	-1.57955	0.114309
2019-07-04_16:47:41	Caudate_total	rs9677504	Caudate_total~rs9677504+ns(agescan,2)+sex+ICV	-0.546064	39.6239	-0.546064	0.58506
2019-07-04_16:47:41	Caudate_total	GRS	Caudate_total~GRS+ns(agescan,2)+sex+ICV	0.28013	15.9935	0.28013	0.779396
2019-07-04_16:47:41	Pallidum_total	rs11591402	Pallidum_total~rs11591402+ns(agescan,2)+sex+ICV	1.61515	10.5572	1.61515	0.106376
2019-07-04_16:47:41	Pallidum_total	rs1427829	Pallidum_total~rs1427829+ns(agescan,2)+sex+ICV	-0.163393	8.7068	-0.163393	0.870219
2019-07-04_16:47:41	Pallidum_total	rs212178	Pallidum_total~rs212178+ns(agescan,2)+sex+ICV	0.0455396	13.812	0.0455396	0.96368
2019-07-04_16:47:41	Pallidum_total	rs281324	Pallidum_total~rs281324+ns(agescan,2)+sex+ICV	1.41403	8.75948	1.41403	0.157451
2019-07-04_16:47:41	Pallidum_total	rs4858241	Pallidum_total~rs4858241+ns(agescan,2)+sex+ICV	-1.54104	8.75276	-1.54104	0.123405
2019-07-04_16:47:41	Pallidum_total	rs4916723	Pallidum_total~rs4916723+ns(agescan,2)+sex+ICV	-0.115575	8.63249	-0.115575	0.907997
2019-07-04_16:47:41	Pallidum_total	rs74760947	Pallidum_total~rs74760947+ns(agescan,2)+sex+ICV	-0.794671	22.4659	-0.794671	0.426864
2019-07-04_16:47:41	Pallidum_total	rs9677504	Pallidum_total~rs9677504+ns(agescan,2)+sex+ICV	0.11941	15.0991	0.11941	0.904958
2019-07-04_16:47:41	Pallidum_total	GRS	Pallidum_total~GRS+ns(agescan,2)+sex+ICV	-1.38818	6.09249	-1.38818	0.165179
2019-07-04_16:47:41	Putamen_total	rs11591402	Putamen_total~rs11591402+ns(agescan,2)+sex+ICV	0.733198	30.5162	0.733198	0.463491
2019-07-04_16:47:41	Putamen_total	rs1427829	Putamen_total~rs1427829+ns(agescan,2)+sex+ICV	0.249603	25.1592	0.249603	0.80291
2019-07-04_16:47:41	Putamen_total	rs212178	Putamen_total~rs212178+ns(agescan,2)+sex+ICV	-1.0853	39.9042	-1.0853	0.277871
2019-07-04_16:47:41	Putamen_total	rs281324	Putamen_total~rs281324+ns(agescan,2)+sex+ICV	0.842643	25.3167	0.842643	0.399491
2019-07-04_16:47:41	Putamen_total	rs4858241	Putamen_total~rs4858241+ns(agescan,2)+sex+ICV	-1.91596	25.2871	-1.91596	0.0554586
2019-07-04_16:47:41	Putamen_total	rs4916723	Putamen_total~rs4916723+ns(agescan,2)+sex+ICV	-0.766193	24.9424	-0.766193	0.443618
2019-07-04_16:47:41	Putamen_total	rs74760947	Putamen_total~rs74760947+ns(agescan,2)+sex+ICV	-2.52846	64.8598	-2.52846	0.0115041
2019-07-04_16:47:41	Putamen_total	rs9677504	Putamen_total~rs9677504+ns(agescan,2)+sex+ICV	-0.465919	43.6293	-0.465919	0.641305
2019-07-04_16:47:41	Putamen_total	GRS	Putamen_total~GRS+ns(agescan,2)+sex+ICV	0.162606	17.6102	0.162606	0.870839
2019-07-04_16:47:41	Thalamus_total	rs11591402	Thalamus_total~rs11591402+ns(agescan,2)+sex+ICV	-0.493911	30.3308	-0.493911	0.621403
2019-07-04_16:47:41	Thalamus_total	rs1427829	Thalamus_total~rs1427829+ns(agescan,2)+sex+ICV	-0.00444477	25.0054	-0.00444477	0.996454
2019-07-04_16:47:41	Thalamus_total	rs212178	Thalamus_total~rs212178+ns(agescan,2)+sex+ICV	-1.02417	39.6607	-1.02417	0.305831
2019-07-04_16:47:41	Thalamus_total	rs281324	Thalamus_total~rs281324+ns(agescan,2)+sex+ICV	0.695716	25.1626	0.695716	0.486657
2019-07-04_16:47:41	Thalamus_total	rs4858241	Thalamus_total~rs4858241+ns(agescan,2)+sex+ICV	-0.796979	25.1441	-0.796979	0.425522
2019-07-04_16:47:41	Thalamus_total	rs4916723	Thalamus_total~rs4916723+ns(agescan,2)+sex+ICV	0.860157	24.7891	0.860157	0.389767
2019-07-04_16:47:41	Thalamus_total	rs74760947	Thalamus_total~rs74760947+ns(agescan,2)+sex+ICV	-1.04521	64.5159	-1.04521	0.296006
2019-07-04_16:47:41	Thalamus_total	rs9677504	Thalamus_total~rs9677504+ns(agescan,2)+sex+ICV	0.0158536	43.3637	0.0158536	0.987352
2019-07-04_16:47:41	Thalamus_total	GRS	Thalamus_total~GRS+ns(agescan,2)+sex+ICV	0.0254999	17.5024	0.0254999	0.979658
2019-07-04_16:47:41	Cerebellum_WM_total	rs11591402	Cerebellum_WM_total~rs11591402+ns(agescan,2)+sex+ICV	-0.755366	81.2879	-0.755366	0.450085
2019-07-04_16:47:41	Cerebellum_WM_total	rs1427829	Cerebellum_WM_total~rs1427829+ns(agescan,2)+sex+ICV	0.652229	67.0146	0.652229	0.5143
2019-07-04_16:47:41	Cerebellum_WM_total	rs212178	Cerebellum_WM_total~rs212178+ns(agescan,2)+sex+ICV	-1.34282	106.285	-1.34282	0.179424
2019-07-04_16:47:41	Cerebellum_WM_total	rs281324	Cerebellum_WM_total~rs281324+ns(agescan,2)+sex+ICV	1.06273	67.4334	1.06273	0.287983
2019-07-04_16:47:41	Cerebellum_WM_total	rs4858241	Cerebellum_WM_total~rs4858241+ns(agescan,2)+sex+ICV	0.0941975	67.3973	0.0941975	0.924958
2019-07-04_16:47:41	Cerebellum_WM_total	rs4916723	Cerebellum_WM_total~rs4916723+ns(agescan,2)+sex+ICV	-0.621539	66.4429	-0.621539	0.534289
2019-07-04_16:47:41	Cerebellum_WM_total	rs74760947	Cerebellum_WM_total~rs74760947+ns(agescan,2)+sex+ICV	-0.591353	172.934	-0.591353	0.554326
2019-07-04_16:47:41	Cerebellum_WM_total	rs9677504	Cerebellum_WM_total~rs9677504+ns(agescan,2)+sex+ICV	1.72231	116.169	1.72231	0.0851093
2019-07-04_16:47:41	Cerebellum_WM_total	GRS	Cerebellum_WM_total~GRS+ns(agescan,2)+sex+ICV	1.61626	46.8906	1.61626	0.106136
2019-07-04_16:47:41	Cerebellar_Cortex_total	rs11591402	Cerebellar_Cortex_total~rs11591402+ns(agescan,2)+sex+ICV	1.10894	256.717	1.10894	0.267539
2019-07-04_16:47:41	Cerebellar_Cortex_total	rs1427829	Cerebellar_Cortex_total~rs1427829+ns(agescan,2)+sex+ICV	-0.371012	211.672	-0.371012	0.710653
2019-07-04_16:47:41	Cerebellar_Cortex_total	rs212178	Cerebellar_Cortex_total~rs212178+ns(agescan,2)+sex+ICV	-1.84811	335.612	-1.84811	0.0646789
2019-07-04_16:47:41	Cerebellar_Cortex_total	rs281324	Cerebellar_Cortex_total~rs281324+ns(agescan,2)+sex+ICV	2.47387	212.82	2.47387	0.0134171
2019-07-04_16:47:41	Cerebellar_Cortex_total	rs4858241	Cerebellar_Cortex_total~rs4858241+ns(agescan,2)+sex+ICV	-1.65419	212.781	-1.65419	0.0981872
2019-07-04_16:47:41	Cerebellar_Cortex_total	rs4916723	Cerebellar_Cortex_total~rs4916723+ns(agescan,2)+sex+ICV	0.465289	209.862	0.465289	0.641756
2019-07-04_16:47:41	Cerebellar_Cortex_total	rs74760947	Cerebellar_Cortex_total~rs74760947+ns(agescan,2)+sex+ICV	0.531063	546.209	0.531063	0.595412
2019-07-04_16:47:41	Cerebellar_Cortex_total	rs9677504	Cerebellar_Cortex_total~rs9677504+ns(agescan,2)+sex+ICV	0.685442	367.056	0.685442	0.493114
2019-07-04_16:47:41	Cerebellar_Cortex_total	GRS	Cerebellar_Cortex_total~GRS+ns(agescan,2)+sex+ICV	-1.51559	148.109	-1.51559	0.129722
2019-07-04_16:47:41	CorpusCallosum_total	rs11591402	CorpusCallosum_total~rs11591402+ns(agescan,2)+sex+ICV	2.77497	14.2423	2.77497	0.00555263
2019-07-04_16:47:41	CorpusCallosum_total	rs1427829	CorpusCallosum_total~rs1427829+ns(agescan,2)+sex+ICV	1.15512	11.7529	1.15512	0.248126
2019-07-04_16:47:41	CorpusCallosum_total	rs212178	CorpusCallosum_total~rs212178+ns(agescan,2)+sex+ICV	-0.197098	18.6478	-0.197098	0.843763
2019-07-04_16:47:41	CorpusCallosum_total	rs281324	CorpusCallosum_total~rs281324+ns(agescan,2)+sex+ICV	2.00686	11.8226	2.00686	0.0448478
2019-07-04_16:47:41	CorpusCallosum_total	rs4858241	CorpusCallosum_total~rs4858241+ns(agescan,2)+sex+ICV	-0.40857	11.8214	-0.40857	0.682882
2019-07-04_16:47:41	CorpusCallosum_total	rs4916723	CorpusCallosum_total~rs4916723+ns(agescan,2)+sex+ICV	0.604872	11.6543	0.604872	0.545307
2019-07-04_16:47:41	CorpusCallosum_total	rs74760947	CorpusCallosum_total~rs74760947+ns(agescan,2)+sex+ICV	-1.18431	30.328	-1.18431	0.23638
2019-07-04_16:47:41	CorpusCallosum_total	rs9677504	CorpusCallosum_total~rs9677504+ns(agescan,2)+sex+ICV	-0.33514	20.3853	-0.33514	0.737542
2019-07-04_16:47:41	CorpusCallosum_total	GRS	CorpusCallosum_total~GRS+ns(agescan,2)+sex+ICV	-1.29683	8.22591	-1.29683	0.194783
2019-07-04_16:47:41	VentralDC_total	rs11591402	VentralDC_total~rs11591402+ns(agescan,2)+sex+ICV	0.481333	18.17	0.481333	0.630313
2019-07-04_16:47:41	VentralDC_total	rs1427829	VentralDC_total~rs1427829+ns(agescan,2)+sex+ICV	-0.0975205	14.9797	-0.0975205	0.922319
2019-07-04_16:47:41	VentralDC_total	rs212178	VentralDC_total~rs212178+ns(agescan,2)+sex+ICV	-1.0875	23.7586	-1.0875	0.276897
2019-07-04_16:47:41	VentralDC_total	rs281324	VentralDC_total~rs281324+ns(agescan,2)+sex+ICV	0.00693091	15.075	0.00693091	0.99447
2019-07-04_16:47:41	VentralDC_total	rs4858241	VentralDC_total~rs4858241+ns(agescan,2)+sex+ICV	1.9548	15.0554	1.9548	0.0506928
2019-07-04_16:47:41	VentralDC_total	rs4916723	VentralDC_total~rs4916723+ns(agescan,2)+sex+ICV	0.589531	14.8511	0.589531	0.555546
2019-07-04_16:47:41	VentralDC_total	rs74760947	VentralDC_total~rs74760947+ns(agescan,2)+sex+ICV	-0.904456	38.6505	-0.904456	0.365821
2019-07-04_16:47:41	VentralDC_total	rs9677504	VentralDC_total~rs9677504+ns(agescan,2)+sex+ICV	0.629529	25.9759	0.629529	0.529047
2019-07-04_16:47:41	VentralDC_total	GRS	VentralDC_total~GRS+ns(agescan,2)+sex+ICV	1.1672	10.4828	1.1672	0.243216
